# Supplementary material for: Decoding c-Myc networks of cell cycle and apoptosis regulated genes in a transgenic mouse model of papillary lung adenocarcinomas
Source: Oncotarget. 2015 Oct 2;6(31):31569–92. doi: 10.18632/oncotarget.5035 (PMC4741625; doi:10.18632/oncotarget.5035)
Supplement: Supplementary file 2 [file oncotarget-06-31569-s002.xls]

## Sheet: Sheet1
Supplementary Table S1. Gene expression signatures in c-Myc-induced lung papillary adenocarcinoma: genes involved in cell cycle and apoptosis:
(A) up-regulated genes; (B) down-regulated genes
GenBank ID	Gene Symbol	Gene Title	N	Fold Change			% Increase/Decrease			p-value in T-test compared to control lung
				size of tumors			size of tumors			size of tumors
				small	middle	large	small	middle	large	small	middle	large
(A) Up-regulated genes in c-Myc induced lung tumors
Cell proliferation
L00039.1	Myc	myelo-cytomatosis oncogene	1	50.96	23.39	58.61	100	100	100	0.006	0.048	0.039
Cell cycle promoting genes
G1/S
AA791962	Cdk4	cyclin-dependent kinase 4	7	2.7	2.1	2.9	100	100	100	0	0.1	0.02
AI849928	Ccnd1	cyclinD1	2	1.6	1.5	1.4	100	56	58	0	0.05	0.04
X72310	Tfdp1	transcription factor Dp 1	6	3.3	2.5	3.1	100	88	100	0.01	0.06	0.02
G2/M
X64713	Ccnb1	cyclin B1	2	22.2	9.4	12.8	100	88	66	0.03	0.16	0.33
X66032	Ccnb2	cyclin B2	1	7.6	5.1	4.2	100	69	58	0.03	0.11	0.24
M38724	Cdc2a	cell division cycle 2 homolog A (S. pombe)	1	18	10.6	10.5	100	50	33	0.01	0.06	0.19
AB025409	Cks1	CDC28 protein kinase 1	0	9.1	6.6	7	100	100	100	0.01	0.03	0.02
AA681998	Cks2	CDC28 protein kinase regulatory subunit 2	1	10.1	6	5.8	100	100	100	0.04	0.08	0.24
AW061324	Cdc20	cell division cycle 20 homolog (S. cerevisiae)	0	8.3	5.1	4.5	100	94	91	0.05	0.14	0.19
U80932	Stk6	serine/threonine kinase 6	3	6.4	3.4	4.2	100	75	66	0.01	0.08	0.3
AI846534	Nek6	NIMA (never in mitosis gene a)-related expressed kinase 6	2	3.1	3.2	3.5	100	100	100	0	0.01	0.01
AA856349	Prc1	protein regulator of cytokinesis 1	1	6	3	4.2	100	44	66	0	0.04	0.23
L11316	Ect2	ect2 oncogene	2	10.3	4.6	4.4	100	94	100	0.02	0.12	0.2
X82786	Mki67	antigen identified by monoclonal antibody Ki 67	2	21.6	8	11.6	100	75	66	0.05	0.12	0.26
AJ223293	Kif11	kinesin family member 11	2	4.3	2.9	3.3	100	50	33	0.02	0.14	0.3
D12646	Kif4	kinesin family member 4	0	3.2	2.3	2.3	100	69	58	0.05	0.05	0.22
AI131895	Kif22	kinesin family member 22	1	8.1	5	5.2	100	75	91	0.01	0.05	0.18
Inhibitors of antiproliferative signaling
AB013819	Birc5	baculoviral IAP repeat-containing 5	2	8.6	4.5	6	100	50	66	0.01	0.15	0.32
D17666	Hspa9a	heat shock protein, A	3	2.5	2.5	3.3	100	88	100	0.01	0.05	0.02
Apoptosis
AF041377	Cideb	cell death-inducing DNA fragmentation factor, alpha subunit-like effector B	2	11.2	14.9	11.6	100	100	100	0.01	0.06	0.1
AB021961	Trp53	transformation related protein 53	2	2.9	1.9	3.1	100	44	100	0.01	0.13	0.03
AF076482	Pglyrp	peptidoglycan recognition protein	5	1.9	3.3	3.1	83	100	100	0.03	0.04	0.04
Transcriptions factors
M32057	Zfp239	zinc finger protein 239	4	4.6	3.7	6.4	91	44	100	0	0.21	0.03
AF049702	Elf5	E74-like factor 5	2	5.6	6.1	6.1	100	100	100	0	0.02	0.03
AB008174	Tcf2	transcription factor 2	2	3	2.8	3.2	100	100	100	0	0	0
M62362	Cebpa	CCAAT/enhancer binding protein (C/EBP), alpha	2	3	2.6	3.2	100	100	100	0	0	0.01
(B) Down-regulated genes in c-Myc induced lung tumors
Inhibitors of growth:
Cell cycle control
U19597	Cdkn2d	cyclin-dependent kinase inhibitor 2D (p19, inhibits CDK4)	1	-1.9	-3	-4.1	75	75	83	0.08	0.03	0.03
AI849416	Lats2	large tumor suppressor 2	2	-3.3	-3.3	-5.8	100	100	100	0	0	0
Apoptosis: p53-mediated pathway
U20344	Klf4	Kruppel-like factor 4 (gut)	2	-8.8	-8.7	-13.2	100	100	100	0.01	0.01	0.01
AJ243895	Hey1	hairy/enhancer-of-split related with YRPW motif 1	3	-4.9	-3.7	-5.1	100	93	100	0	0	0
U06924	Stat1	signal transducer and activator of transcription 1	1	-2.6	-3.2	-4.8	100	100	100	0.01	0.01	0.01
X65128	Gas1	growth arrest specific 1	1	-7.3	-5.8	-5.7	100	100	100	0	0	0
Negative regulators of Bcl-2- mediated anti-apoptotic pathway
AF035207	Bnip2	BCL2/adenovirus E1B 19kDa-interacting protein 1, NIP2	1	-2.4	-3	-3.4	100	100	100	0	0	0
D38117	Capn2	calpain 2	1	-3	-3	-3.8	100	100	100	0.02	0.03	0.02
U73478	Anp32a	acidic (leucine-rich) nuclear phosphoprotein 32 family, member A	3	-1.7	-3.6	-3.8	66	100	100	0.29	0	0.01
X67083	Ddit3	DNA-damage inducible transcript 3	2	-2.3	-3.5	-6.2	100	100	100	0.03	0.01	0.01
Transcription factors
X74134	Nr2f1	nuclear receptor subfamily 2, group F, member 1	0	-3.1	-3.1	-3.1	100	87	100	0	0	0
AF010133	Madh6	MAD homolog 6 (Drosophila)	1	-4.8	-5.8	-6.9	100	100	100	0.01	0.01	0.01
L35949	Foxf1a	forkhead box F1a	3	-9.3	-12.6	-19.4	100	100	100	0	0	0
AW121328	Tbx3	T-box 3	2	-10.6	-10.6	-10.6	100	100	100	0	0	0
AF035717	Tcf21	transcription factor 21	2	-9.4	-12.7	-31.6	100	100	100	0.01	0.01	0.01
X55123	Gata3	GATA binding protein 3	2	-5.7	-5.7	-5.7	100	93	100	0.01	0.01	0.01
X94127	Sox2	SRY-box containing gene 2	2	-16.4	1	-6.1	100	62	100	0	0.99	0.01
AF041847	Crap	cardiac responsive adriamycin protein	2	-19.6	-27.6	-27.6	100	100	100	0.03	0.03	0.03
J03776	Trim30	tripartite motif protein 30	3	-3.4	-3.4	-3.4	100	93	100	0.02	0.01	0.01
AI853712	Klf7	Kruppel-like factor 7 (ubiquitous)	2	-3.1	-2.6	-3.4	100	93	100	0	0.01	0.01
D49473	Sox17	SRY-box containing gene 17	0	-5.8	-6.9	-8.6	100	100	100	0.01	0.01	0
L35032	Sox18	SRY-box containing gene 18	2	-5.5	-6.6	-6.3	100	100	100	0	0	0
U33629	Meis1	myeloid ecotropic viral integration site 1	1	-4.6	-4.6	-4.6	100	100	100	0	0	0
Y12293	Foxf2	forkhead box F2	1	-5.7	-5.7	-5.7	100	100	100	0	0	0
N- Average frequency of c-Myc binding sites in promotor sequence based on present call of n=8 myc position weight matices
% Increase/Decrease - concordance of change calls (in %) in the pair wise comparisons (each tumor to each normal lung sample), by which genes are up- or down-regulated respectively
Grey coloured gene cell indicates that gene was not detected in all control lungs (for up-regulated genes).
