# Supplementary material for: Decoding c-Myc networks of cell cycle and apoptosis regulated genes in a transgenic mouse model of papillary lung adenocarcinomas
Source: Oncotarget. 2015 Oct 2;6(31):31569–92. doi: 10.18632/oncotarget.5035 (PMC4741625; doi:10.18632/oncotarget.5035)
Supplement: Supplementary file 3 [file oncotarget-06-31569-s003.xls]

## Sheet: Site_search_result_T_n_Tr
Supplementary Table S4
Dataset	Expression type	S.No.	ID	Yes density per 1000bp	No density per 1000bp	Yes-No ratio	P-value
Tumour	Down-regulated	1	V$MYCMAX_B	1.12727	0	null*	1.90193e-59
		2	V$MYCMAX_02	0.509091	0	null	3.0264e-27
		3	V$MYCMAX_01	0.436364	0	null	1.85937e-23
		4	V$MYC_01	0.436364	0	null	1.85937e-23
		5	V$CMYC_02	0.363636	0	null	1.14236e-19
		6	V$MYCMAX_03	0.363636	0	null	1.14236e-19
		7	V$P53_04	7.38182	4.26406	1.73117	7.00146e-13
		8	V$CMYC_01	0.218182	0	null	4.31204e-12
		9	V$KLF7_03	5.70909	3.34019	1.70921	5.64e-10
		10	V$GKLF_02	3.78182	2.3308	1.62254	3.42528e-06
		11	V$CEBP_Q3	9.85455	12.8237	0.768466	3.92247e-06
		12	V$CEBP_01	2.8	4.23069	0.66183	7.30369e-05
		13	V$SOX18_03	0.545455	1.28617	0.424092	0.000102786
		14	V$KLF7_04	1.30909	0.715219	1.83034	0.000664382
		15	V$CEBPA_Q6	3.6	4.91583	0.732327	0.000717194
		16	V$SOX18_04	3.2	4.35898	0.734117	0.00147647
		17	V$HNF1_Q6_01	2.43636	3.45532	0.705104	0.00162128
		18	V$CEBPA_01	2.47273	3.35523	0.736977	0.00522793
		19	V$FREAC2_01	0.4	0.812022	0.492597	0.00664161
		20	V$SOX_Q6	0.254545	0.577532	0.440747	0.0111003
		21	V$HNF1_Q6	1.96364	2.65129	0.740634	0.0130764
		22	V$E2F_Q6_01	0.363636	0.156013	2.3308	0.0135428
		23	V$CEBP_Q2_01	2.4	3.09207	0.776178	0.0197611
		24	V$CEBP_Q2	3.78182	4.61603	0.81928	0.0213151
		25	V$HNF1B_01	0.109091	0.322835	0.337915	0.0237524
		26	V$GATA3_01	3.30909	4.07186	0.812673	0.0243957
		27	V$MEIS1_01	0.363636	0.671046	0.541895	0.0248837
		28	V$GATA3_05	0.581818	0.891908	0.652329	0.046707
	Up-regulated	1	V$MYCMAX_02	1.46104	0	null	8.81118e-84
		2	V$MYCMAX_01	1.1039	0	null	1.7675e-63
		3	V$MYCMAX_03	1.03896	0	null	8.68342e-60
		4	V$MYCMAX_B	1.00649	0	null	6.08635e-58
		5	V$CMYC_02	0.584416	0	null	5.9981e-34
		6	V$CMYC_01	0.551948	0	null	4.20416e-32
		7	V$MYC_01	0.454545	0	null	1.4477e-26
		8	V$P53_04	6.78571	4.26406	1.59138	3.70083e-10
		9	V$EBOX_Q6_01	2.5	1.3966	1.79006	2.36961e-06
		10	V$KLF7_03	4.61039	3.34019	1.38028	0.000167777
		11	V$E2F_Q4_02	0.324675	0.0770669	4.2129	0.000225982
		12	V$E2F_Q4_01	0.38961	0.11795	3.30318	0.000469977
		13	V$E2F_Q6_01	0.422078	0.156013	2.70539	0.00161395
		14	V$E2F_Q3_01	0.227273	0.0545107	4.16932	0.00202714
		15	V$GKLF_02	3.14935	2.3308	1.35119	0.00284754
		16	V$MEIS1AHOXA9_01	0.0324675	0.255167	0.12724	0.00357393
		17	V$CEBPA_01	2.5974	3.35523	0.774135	0.0105706
		18	V$HNF1_Q6_01	2.69481	3.45532	0.7799	0.0113759
		19	V$HNF1_Q6	2.01299	2.65129	0.759248	0.0146934
		20	V$GATA_C	0.519481	0.88298	0.588326	0.0152002
		21	V$GATA3_02	0.649351	1.02631	0.632707	0.0193525
		22	V$HFH8_01	0.779221	1.17386	0.66381	0.0218828
		23	V$FREAC2_01	0.487013	0.812022	0.599753	0.0229081
		24	V$CEBP_C	1.00649	1.43749	0.700176	0.0235528
		25	V$CEBP_Q2_01	2.46753	3.09207	0.798018	0.0251579
		26	V$KLF7_04	1.03896	0.715219	1.45265	0.0280641
		27	V$MEIS1_02	0.227273	0.459582	0.494521	0.0298596
		28	V$CEBP_Q3	11.6234	12.8237	0.906401	0.032683
		29	V$P53_02	0.746753	0.490127	1.52359	0.0361178
		30	V$FOX_Q2	1.23377	1.64425	0.750352	0.0404355
		31	V$GATA3_01	3.44156	4.07186	0.845206	0.0439274
		32	V$ELF5_02	2.56494	2.09349	1.22519	0.0451662
non-tumour Transgenic	Up-regulated	S.No.	ID	Yes density per 1000bp	No density per 1000bp	Yes-No ratio	P-value
		1	V$MYCMAX_B	0.876218	0	null	4.96086e-253
		2	V$MYCMAX_02	0.747251	0	null	6.78072e-216
		3	V$MYCMAX_01	0.531041	0	null	1.22523e-153
		4	V$MYCMAX_03	0.379315	0	null	5.98821e-110
		5	V$MYC_01	0.341384	0	null	5.00688e-99
		6	V$CMYC_02	0.2769	0	null	1.85109e-80
		7	V$CMYC_01	0.231382	0	null	2.36674e-67
		8	V$AHRHIF_Q6	2.09003	1.00686	2.07578	1.10718e-47
		9	V$HIF1_Q3	0.90277	0.402144	2.24489	1.70682e-25
		10	V$HIF1_Q5	0.618284	0.28634	2.15926	1.09676e-16
		11	V$EBOX_Q6_01	0.982426	0.579021	1.6967	6.33748e-14
		12	V$HBP1_03	0.432419	0.607055	0.712324	0.000137763
		13	V$ERM_01	0.785182	0.602382	1.30346	0.000269748
		14	V$STAT5A_03	0.0568973	0.123146	0.46203	0.000761309
		15	V$STAT_Q6	0.591732	0.758568	0.780064	0.00110132
		16	V$HBP1_Q2	0.254141	0.364099	0.698	0.00164857
		17	V$BETACATENIN_Q3	0.716906	0.874038	0.820222	0.00389031
		18	V$HBP1_04	0.113795	0.183218	0.621089	0.004379
		19	V$NF1_Q6	1.9914	1.7651	1.12821	0.00498776
		20	V$SOX4_01	0.0910356	0.14851	0.612994	0.00833362
		21	V$SOX_Q6	0.254141	0.341406	0.744397	0.00893203
		22	V$NF1_Q6_01	2.07865	1.8769	1.10749	0.0127564
		23	V$MYOGNF1_01	0.049311	0.0226936	2.1729	0.0129426
		24	V$STAT5A_Q6	0.675181	0.801285	0.842623	0.0135093
		25	V$STAT5A_02	0.436212	0.531965	0.820002	0.0199089
		26	V$E2A_Q6	0.250348	0.191561	1.30688	0.0262064
*null indicate that for any positive value of numerator, denominator of Yes-No ratio is 0
