# Supplementary material for: Decoding c-Myc networks of cell cycle and apoptosis regulated genes in a transgenic mouse model of papillary lung adenocarcinomas
Source: Oncotarget. 2015 Oct 2;6(31):31569–92. doi: 10.18632/oncotarget.5035 (PMC4741625; doi:10.18632/oncotarget.5035)
Supplement: Supplementary file 4 [file oncotarget-06-31569-s004.xls]

## Sheet: Sheet1
Supplementary Table S5
Regulated Data	Modules	Model1	Model2	Model3	Model4	Module width	Score of the best match and number of individual matches for each PWM in CM's Models				Mutation Rate	Modules	Models	Sites	CM Score
							Model1	Model2	Model3	Model4
Down-regulated Tumor	Module1	V$MYCMAX_B	V$SOX18_04	V$EBOX_Q6_01	V$P53_04	265	0.92; N=1	0.89; N=1	0.99; N=1	0.82; N=1	0.25	3 to 4	4	1	7.09
	Module2	V$MYCMAX_B	V$CMYC_02	V$KLF7_04	V$GATA3_01	258	0.92; N=1	0.00; N=1	0.89; N=1	1.00; N=1
	Module3	V$CMYC_02	V$MYCMAX_B	V$GATA3_01	V$MYCMAX_02	255	0.00; N=1	0.92; N=1	1.00; N=1	0.91; N=1
Up-regulated Tumor	Module1	V$MYCMAX_B	V$MYCMAX_02	V$E2F_Q4_01	V$SMAD_Q6_01	321	0.92; N=2	0.90; N=3	0.93; N=1	0.00; N=2	0.1	2	4	1 to 3	8.98
	Module2	V$MYCMAX_02	V$MYCMAX_B	V$ELF5_02	V$CEBP_Q2_01	306	0.00; N=2	0.92; N=2	0.95; N=1	0.99; N=1
Up-regulated Transgenic non-tumor	Module1	V$MYCMAX_02	V$MYC_01	V$MYCMAX_B		252	0.90; N=2	0.90; N=2	0.00; N=2		0.25	4	3 to 4	1 to 3	47.63
	Module2	V$STAT5A_02	V$AHRHIF_Q6	V$MYCMAX_B		277	0.85; N=2	0.97; N=1	0.00; N=2
	Module3	V$MYCMAX_02	V$HBP1_Q2	V$HIF1_Q3		275	0.00; N=1	1.00; N=2	0.90; N=1
	Module4	V$MYCMAX_B	V$MYCMAX_02	V$MYC_01		251	0.00; N=2	0.90; N=2	0.00; N=2
