# Supplementary material for: Decoding c-Myc networks of cell cycle and apoptosis regulated genes in a transgenic mouse model of papillary lung adenocarcinomas
Source: Oncotarget. 2015 Oct 2;6(31):31569–92. doi: 10.18632/oncotarget.5035 (PMC4741625; doi:10.18632/oncotarget.5035)
Supplement: Supplementary file 5 [file oncotarget-06-31569-s005.xls]

## Sheet: CMs_models_in_drT_urT_n_urTr-nT
Supplementary Table S6
A) Tumour
Expression type (Composite module)	Frequency of transcription factor binding sites in promoters of regulated genes
Down-regulated genes (a1)	S.No.	ID	Gene Symbol	Total count	V$MYCMAX_B	V$CMYC_02	V$KLF7_04	V$GATA3_01
	1	ENSMUSG00000018604	Tbx3	14	4	2	3	5
	2	ENSMUSG00000011958	Bnip2	12	0	0	4	8
	3	ENSMUSG00000025408	Ddit3	12	3	0	2	7
	4	ENSMUSG00000040289	Hey1	11	3	0	4	4
	5	ENSMUSG00000003032	Klf4	10	5	2	0	3
	6	ENSMUSG00000038402	Foxf2	9	1	0	4	4
	7	ENSMUSG00000025959	Klf7	8	1	2	1	4
	8	ENSMUSG00000036867	Smad6/Madh6	8	1	0	4	3
	9	ENSMUSG00000046470	Sox18	8	0	1	0	7
	10	ENSMUSG00000074637	Sox2	8	1	2	1	4
	11	ENSMUSG00000021959	Lats2	7	1	1	1	4
	12	ENSMUSG00000042812	Foxf1a	7	3	0	3	1
	13	ENSMUSG00000052957	Gas1	7	1	0	1	5
	14	ENSMUSG00000024803	Ankrd1/Crap	6	0	0	0	6
	15	ENSMUSG00000020160	Meis1	5	1	0	3	1
	16	ENSMUSG00000025902	Sox17	5	0	0	1	4
	17	ENSMUSG00000026509	Capn2	4	0	0	1	3
	18	ENSMUSG00000030921	Trim30a	4	2	0	0	2
	19	ENSMUSG00000032249	Anp32a	4	0	0	1	3
	20	ENSMUSG00000015619	Gata3	3	1	0	0	2
	21	ENSMUSG00000026104	Stat1	3	0	0	1	2
	22	ENSMUSG00000069171	Nr2f1	3	0	0	0	3
	23	ENSMUSG00000045680	Tcf21	2	0	0	0	2
	24	ENSMUSG00000066860	Cdkn2d	0	0	0	0	0
Down-regulated genes (a2)	S.No.	ID	Gene Symbol	Total count	V$EBOX_Q6_01	V$MYCMAX_B	V$P53_04	V$SOX18_04
	1	ENSMUSG00000003032	Klf4	25	2	5	18	0
	2	ENSMUSG00000025959	Klf7	24	3	1	8	12
	3	ENSMUSG00000042812	Foxf1a	24	0	3	18	3
	4	ENSMUSG00000040289	Hey1	22	0	3	18	1
	5	ENSMUSG00000018604	Tbx3	21	4	4	7	6
	6	ENSMUSG00000066860	Cdkn2d	18	1	0	14	3
	7	ENSMUSG00000025408	Ddit3	17	1	3	11	2
	8	ENSMUSG00000021959	Lats2	15	4	1	3	7
	9	ENSMUSG00000036867	Smad6/Madh6	15	0	1	14	0
	10	ENSMUSG00000046470	Sox18	15	2	0	11	2
	11	ENSMUSG00000074637	Sox2	15	4	1	9	1
	12	ENSMUSG00000024803	Ankrd1/Crap	14	2	0	7	5
	13	ENSMUSG00000026509	Capn2	13	1	0	6	6
	14	ENSMUSG00000030921	Trim30a	12	6	2	1	3
	15	ENSMUSG00000038402	Foxf2	12	0	1	9	2
	16	ENSMUSG00000026104	Stat1	11	1	0	6	4
	17	ENSMUSG00000032249	Anp32a	11	3	0	6	2
	18	ENSMUSG00000045680	Tcf21	11	2	0	4	5
	19	ENSMUSG00000052957	Gas1	11	0	1	4	6
	20	ENSMUSG00000011958	Bnip2	10	1	0	4	5
	21	ENSMUSG00000020160	Meis1	10	1	1	4	4
	22	ENSMUSG00000015619	Gata3	8	2	1	3	2
	23	ENSMUSG00000069171	Nr2f1	5	0	0	0	5
	24	ENSMUSG00000025902	Sox17	4	0	0	2	2
Up-regulated genes (b)	S.No.	ID	Gene Symbol	Total count	V$MYCMAX_02	V$MYCMAX_B	V$CEBP_Q2_01	V$ELF5_02
	1	ENSMUSG00000006728	Cdk4	20	8	6	5	1
	2	ENSMUSG00000038482	Tfdp1	15	6	7	1	1
	3	ENSMUSG00000034957	Cebpa	12	3	4	2	3
	4	ENSMUSG00000027496	Aurka/Stk6	11	4	1	1	5
	5	ENSMUSG00000031004	Mki67	11	0	0	7	4
	6	ENSMUSG00000032218	Ccnb2	11	0	0	5	6
	7	ENSMUSG00000038943	Prc1	11	1	1	4	5
	8	ENSMUSG00000070348	Ccnd1	11	2	1	4	4
	9	ENSMUSG00000028044	Cks1b	10	0	0	4	6
	10	ENSMUSG00000017716	Birc5	9	1	3	0	5
	11	ENSMUSG00000024359	Hspa9	9	2	4	2	1
	12	ENSMUSG00000030677	Kif22	9	1	0	2	6
	13	ENSMUSG00000042097	Zfp239	9	4	0	4	1
	14	ENSMUSG00000059552	Trp53	9	2	1	3	3
	15	ENSMUSG00000027699	Ect2	8	1	0	5	2
	16	ENSMUSG00000012443	Kif11	7	2	1	2	2
	17	ENSMUSG00000030413	Pglyrp1	7	0	0	2	5
	18	ENSMUSG00000041431	Ccnb1	7	1	0	5	1
	19	ENSMUSG00000020679	Hnf1b/Tcf2	6	1	0	1	4
	20	ENSMUSG00000022346	Myc	6	0	0	4	2
	21	ENSMUSG00000062248	Cks2	6	0	1	2	3
	22	ENSMUSG00000026749	Nek6	5	0	1	3	1
	23	ENSMUSG00000034311	Kif4	5	0	0	4	1
	24	ENSMUSG00000019942	Cdk1/Cdc2a	4	1	0	1	2
	25	ENSMUSG00000022219	Cideb	4	2	0	2	0
	26	ENSMUSG00000027186	Elf5	3	1	0	0	2
	27	ENSMUSG00000006398	Cdc20	2	0	0	1	1
B) Non-tumour transgenic
Expression type (Composite module)	Frequency of transcription factor binding sites in promoters of regulated genes
Up-regulated genes (c)	S.No.	ID	Gene Symbol	Total count	V$HBP1_Q2	V$HIF1_Q3	V$MYCMAX_02
	1	ENSMUSG00000002748	Baz1b	11	0	7	4
	2	ENSMUSG00000024456	Diap1	11	0	5	6
	3	ENSMUSG00000021824	Ap3m1	9	0	5	4
	4	ENSMUSG00000040511	Pvr	9	0	3	6
	5	ENSMUSG00000019978	Epb4.1l2	8	0	4	4
	6	ENSMUSG00000029390	Tmed2 / 1110032D12Rik	8	0	5	3
	7	ENSMUSG00000030849	Fgfr2	8	0	4	4
	8	ENSMUSG00000021687	Scamp1	7	0	5	2
	9	ENSMUSG00000027433	Xrn2	7	1	4	2
	10	ENSMUSG00000033629	Ptplad1 / AW742319	7	0	3	4
	11	ENSMUSG00000022897	Dyrk1a	6	1	3	2
	12	ENSMUSG00000025026	Add3	6	1	2	3
	13	ENSMUSG00000031229	Atrx / 4833408C14Rik	6	2	2	2
	14	ENSMUSG00000075232	Amd1	6	1	3	2
	15	ENSMUSG00000000078	Klf6	5	0	3	2
	16	ENSMUSG00000001440	Kpnb1	5	0	3	2
	17	ENSMUSG00000002996	Hbp1	5	0	3	2
	18	ENSMUSG00000009376	Met	5	0	3	2
	19	ENSMUSG00000015243	Abca1	5	1	2	2
	20	ENSMUSG00000017548	Suz12	5	0	3	2
	21	ENSMUSG00000017843	Ppp2r5c	5	0	2	3
	22	ENSMUSG00000018433	Nol11 / 1500002M01Rik	5	0	2	3
	23	ENSMUSG00000020611	Gna13	5	0	3	2
	24	ENSMUSG00000022961	Son	5	0	3	2
	25	ENSMUSG00000025915	Sgk3	5	0	3	2
	26	ENSMUSG00000032932	Hspa13 / Stch	5	0	3	2
	27	ENSMUSG00000037458	Azin1 / Oazin	5	0	2	3
	28	ENSMUSG00000037685	Atp8a1	5	0	3	2
	29	ENSMUSG00000039782	Cpeb2	5	0	3	2
	30	ENSMUSG00000056234	Ncoa4	5	0	3	2
	31	ENSMUSG00000063273	Naa15 / Narg1	5	0	2	3
	32	ENSMUSG00000004552	Ctse	4	1	0	3
	33	ENSMUSG00000018001	Cyth3 / Pscd3	4	0	2	2
	34	ENSMUSG00000022033	Pbk	4	1	1	2
	35	ENSMUSG00000022124	Fbxl3	4	0	3	1
	36	ENSMUSG00000022246	Rai14	4	0	2	2
	37	ENSMUSG00000022952	Runx1	4	0	2	2
	38	ENSMUSG00000024431	Nr3c1	4	0	2	2
	39	ENSMUSG00000026655	Fam107b / 3110001A13Rik	4	2	0	2
	40	ENSMUSG00000031207	Msn	4	0	2	2
	41	ENSMUSG00000031608	Galnt7	4	0	2	2
	42	ENSMUSG00000035649	Zcchc7 / 4930572I07Rik	4	1	2	1
	43	ENSMUSG00000054693	Adam10	4	0	2	2
	44	ENSMUSG00000074272	Ceacam1	4	0	2	2
	45	ENSMUSG00000010721	Lmbr1	3	1	1	1
	46	ENSMUSG00000012428	Steap4 / Tnfaip9	3	1	2	0
	47	ENSMUSG00000019820	Utrn	3	1	2	0
	48	ENSMUSG00000019873	Reep3 / D10Ucla1	3	0	2	1
	49	ENSMUSG00000019942	Cdk1 / Cdc2a	3	1	1	1
	50	ENSMUSG00000020048	Hsp90b1 / Tra1	3	0	3	0
	51	ENSMUSG00000021360	Gcnt2	3	2	1	0
	52	ENSMUSG00000021823	Vcl	3	0	3	0
	53	ENSMUSG00000022003	Slc25a30	3	1	1	1
	54	ENSMUSG00000025220	Mgea5	3	2	1	0
	55	ENSMUSG00000026768	Itga8	3	0	1	2
	56	ENSMUSG00000027272	Ubr1	3	0	0	3
	57	ENSMUSG00000029110	Rnf4	3	1	0	2
	58	ENSMUSG00000030016	Zfml	3	1	0	2
	59	ENSMUSG00000030759	Far1 / Mlstd2	3	0	3	0
	60	ENSMUSG00000031010	Usp9x	3	0	1	2
	61	ENSMUSG00000031352	Hccs	3	0	2	1
	62	ENSMUSG00000032096	Arcn1	3	1	1	1
	63	ENSMUSG00000037669	1110057K04Rik	3	0	0	3
	64	ENSMUSG00000042599	Jhdm1d / A630082K20Rik	3	0	3	0
	65	ENSMUSG00000050890	Pdik1l	3	0	2	1
	66	ENSMUSG00000062421	Arf2	3	1	0	2
	67	ENSMUSG00000074024	4632427E13Rik	3	0	1	2
	68	ENSMUSG00000000826	Dnajc5	2	0	1	1
	69	ENSMUSG00000003617	Cp	2	0	0	2
	70	ENSMUSG00000004043	Stat5a	2	0	1	1
	71	ENSMUSG00000013089	Etv5	2	0	2	0
	72	ENSMUSG00000014932	Yes1	2	0	1	1
	73	ENSMUSG00000015002	Efr3a / C920006C10Rik	2	0	1	1
	74	ENSMUSG00000017774	Myo1c	2	0	0	2
	75	ENSMUSG00000018379	Srsf1 / Sfrs1	2	0	1	1
	76	ENSMUSG00000020534	Shmt1	2	0	0	2
	77	ENSMUSG00000020592	Sdc1	2	0	2	0
	78	ENSMUSG00000020964	Sel1l / Sel1h	2	1	1	0
	79	ENSMUSG00000021109	Hif1a	2	1	1	0
	80	ENSMUSG00000021686	Ap3b1	2	0	2	0
	81	ENSMUSG00000021929	Kpna3	2	1	0	1
	82	ENSMUSG00000022146	Osmr	2	0	2	0
	83	ENSMUSG00000022200	Golph3	2	0	2	0
	84	ENSMUSG00000022309	Angpt1	2	2	0	0
	85	ENSMUSG00000022346	Myc	2	0	2	0
	86	ENSMUSG00000022800	Fyttd1	2	0	1	1
	87	ENSMUSG00000024098	Twsg1	2	0	2	0
	88	ENSMUSG00000024597	Slc12a2	2	0	0	2
	89	ENSMUSG00000025871	4833439L19Rik	2	1	0	1
	90	ENSMUSG00000027340	Slc23a2	2	1	1	0
	91	ENSMUSG00000027499	Pkia	2	2	0	0
	92	ENSMUSG00000028381	Ugcg	2	1	0	1
	93	ENSMUSG00000028565	Nfia	2	1	1	0
	94	ENSMUSG00000028955	Vamp3	2	1	1	0
	95	ENSMUSG00000029084	Cd38	2	1	0	1
	96	ENSMUSG00000029461	Fam168a / B930006L02Rik	2	0	1	1
	97	ENSMUSG00000029472	Anapc5	2	0	2	0
	98	ENSMUSG00000030850	Ate1	2	0	1	1
	99	ENSMUSG00000031176	Dynlt3 / Tcte1l	2	0	1	1
	100	ENSMUSG00000032006	Pdgfd	2	0	2	0
	101	ENSMUSG00000032745	Gpbp1 / 1700034P14Rik	2	0	1	1
	102	ENSMUSG00000033557	Fam20b / C530043G21Rik	2	1	1	0
	103	ENSMUSG00000035967	Ddx26b / 6330505F04Rik	2	2	0	0
	104	ENSMUSG00000036990	Otud4 / D8Ertd69e	2	2	0	0
	105	ENSMUSG00000039899	Fgl2	2	0	1	1
	106	ENSMUSG00000040028	Elavl1	2	1	1	0
	107	ENSMUSG00000041431	Ccnb1	2	1	0	1
	108	ENSMUSG00000043131	Mob1a / Mobk1b	2	0	0	2
	109	ENSMUSG00000045767	B230219D22Rik	2	0	0	2
	110	ENSMUSG00000048490	Nrip1	2	1	0	1
	111	ENSMUSG00000052593	Adam17	2	1	1	0
	112	ENSMUSG00000053062	Jam2	2	0	0	2
	113	ENSMUSG00000057522	Spop	2	0	1	1
	114	ENSMUSG00000059588	Calcrl	2	1	1	0
	115	ENSMUSG00000060510	Zfp266 / 5730601F06Rik	2	0	2	0
	116	ENSMUSG00000062604	Srpk2	2	0	1	1
	117	ENSMUSG00000074802	Gas2l3	2	0	1	1
	118	ENSMUSG00000001052	Sec24b	1	1	0	0
	119	ENSMUSG00000005087	Cd44	1	0	1	0
	120	ENSMUSG00000006423	C330007P06Rik	1	0	1	0
	121	ENSMUSG00000006740	Kif5b	1	0	1	0
	122	ENSMUSG00000018199	Trove2 / Ssa2	1	0	1	0
	123	ENSMUSG00000019920	Lims1	1	0	0	1
	124	ENSMUSG00000020097	Sgpl1	1	0	1	0
	125	ENSMUSG00000020271	Fbxw11	1	0	1	0
	126	ENSMUSG00000020463	Smek2 / AW011752	1	1	0	0
	127	ENSMUSG00000020570	Sypl	1	1	0	0
	128	ENSMUSG00000020572	Nampt / Pbef1	1	0	1	0
	129	ENSMUSG00000020601	Trib2	1	1	0	0
	130	ENSMUSG00000021111	Papola	1	0	1	0
	131	ENSMUSG00000021549	Rasa1	1	0	1	0
	132	ENSMUSG00000021555	Naa35 / Mak10	1	0	1	0
	133	ENSMUSG00000021816	Ppp3cb	1	1	0	0
	134	ENSMUSG00000021890	Eaf1	1	0	1	0
	135	ENSMUSG00000022297	Fzd6	1	0	1	0
	136	ENSMUSG00000022314	Rad21	1	0	1	0
	137	ENSMUSG00000022329	Stk3	1	1	0	0
	138	ENSMUSG00000022797	Tfrc	1	0	1	0
	139	ENSMUSG00000024308	Tapbp	1	1	0	0
	140	ENSMUSG00000024978	Gpam	1	0	0	1
	141	ENSMUSG00000025903	Lypla1	1	1	0	0
	142	ENSMUSG00000026471	Mr1	1	0	0	1
	143	ENSMUSG00000026634	Angel2 / D1Ertd396e	1	0	0	1
	144	ENSMUSG00000026880	Stom	1	0	0	1
	145	ENSMUSG00000026889	Rbm18	1	0	0	1
	146	ENSMUSG00000027162	Lin7c	1	1	0	0
	147	ENSMUSG00000027291	Vps39	1	0	0	1
	148	ENSMUSG00000027699	Ect2	1	0	0	1
	149	ENSMUSG00000027893	Ahcyl1	1	0	1	0
	150	ENSMUSG00000028580	Pum1	1	0	0	1
	151	ENSMUSG00000030082	Sec61a1	1	0	1	0
	152	ENSMUSG00000030275	Etnk1	1	0	1	0
	153	ENSMUSG00000030978	Rrm1	1	0	1	0
	154	ENSMUSG00000031112	2610018G03Rik	1	0	1	0
	155	ENSMUSG00000031441	Atp11a	1	0	1	0
	156	ENSMUSG00000031562	Dctd	1	0	1	0
	157	ENSMUSG00000031696	Vps35	1	0	0	1
	158	ENSMUSG00000032216	Nedd4	1	0	1	0
	159	ENSMUSG00000033335	Dnm2	1	0	1	0
	160	ENSMUSG00000035150	Eif2s3x	1	0	0	1
	161	ENSMUSG00000035778	Ggta1	1	0	1	0
	162	ENSMUSG00000036676	Tmtc3 / B130008E12Rik	1	1	0	0
	163	ENSMUSG00000037902	Sirpa / Ptpns1	1	1	0	0
	164	ENSMUSG00000038393	Txnip	1	1	0	0
	165	ENSMUSG00000039031	Arhgap18	1	0	0	1
	166	ENSMUSG00000039219	Arid4b	1	0	0	1
	167	ENSMUSG00000040084	Bub1b	1	0	1	0
	168	ENSMUSG00000040152	Thbs1	1	0	1	0
	169	ENSMUSG00000040297	AI848100	1	0	1	0
	170	ENSMUSG00000041997	Tlk1	1	0	1	0
	171	ENSMUSG00000046916	Myct1	1	0	1	0
	172	ENSMUSG00000047379	B3gnt1	1	1	0	0
	173	ENSMUSG00000050953	Gja1	1	1	0	0
	174	ENSMUSG00000051223	Bzw1	1	0	0	1
	175	ENSMUSG00000051236	Msrb3	1	1	0	0
	176	ENSMUSG00000053436	Mapk14	1	0	0	1
	177	ENSMUSG00000055531	Cpsf6	1	0	1	0
	178	ENSMUSG00000058587	Tmod3	1	1	0	0
	179	ENSMUSG00000061665	Cd2ap	1	1	0	0
	180	ENSMUSG00000067586	S1pr3 / Edg3	1	0	1	0
	181	ENSMUSG00000076431	Sox4	1	1	0	0
	182	ENSMUSG00000000149	Gna12	0	0	0	0
	183	ENSMUSG00000006932	Ctnnb1 / Catnb	0	0	0	0
	184	ENSMUSG00000014077	1500003O03Rik	0	0	0	0
	185	ENSMUSG00000017466	Timp2	0	0	0	0
	186	ENSMUSG00000017756	Slc12a7	0	0	0	0
	187	ENSMUSG00000018796	Acsl1	0	0	0	0
	188	ENSMUSG00000019699	Akt3	0	0	0	0
	189	ENSMUSG00000019877	Serinc1 / Tde2	0	0	0	0
	190	ENSMUSG00000019907	Ppp1r12a	0	0	0	0
	191	ENSMUSG00000021027	Ralgapa1 / Garnl1	0	0	0	0
	192	ENSMUSG00000021156	Zmynd11	0	0	0	0
	193	ENSMUSG00000022545	Ercc4	0	0	0	0
	194	ENSMUSG00000022680	Pdxdc1 / AA415817	0	0	0	0
	195	ENSMUSG00000024052	Lpin2	0	0	0	0
	196	ENSMUSG00000024601	Isoc1	0	0	0	0
	197	ENSMUSG00000025001	Hells	0	0	0	0
	198	ENSMUSG00000025139	Tollip	0	0	0	0
	199	ENSMUSG00000025860	Xiap/Birc4	0	0	0	0
	200	ENSMUSG00000027184	Caprin1 / Gpiap1	0	0	0	0
	201	ENSMUSG00000027193	Api5	0	0	0	0
	202	ENSMUSG00000027708	Dcun1d1/Tes3	0	0	0	0
	203	ENSMUSG00000027778	Ift80 / Wdr56	0	0	0	0
	204	ENSMUSG00000028780	Sema3c	0	0	0	0
	205	ENSMUSG00000029186	Pi4k2b	0	0	0	0
	206	ENSMUSG00000029287	Tgfbr3	0	0	0	0
	207	ENSMUSG00000030064	Frmd4b	0	0	0	0
	208	ENSMUSG00000031714	Gab1	0	0	0	0
	209	ENSMUSG00000032228	Tcf12	0	0	0	0
	210	ENSMUSG00000032601	Prkar2a	0	0	0	0
	211	ENSMUSG00000034349	Smc4 / Smc4l1	0	0	0	0
	212	ENSMUSG00000035455	Fignl1	0	0	0	0
	213	ENSMUSG00000036825	Ssx2ip	0	0	0	0
	214	ENSMUSG00000037762	Slc16a9	0	0	0	0
	215	ENSMUSG00000040170	Fmo2	0	0	0	0
	216	ENSMUSG00000040451	Sgms1 / Tmem23	0	0	0	0
	217	ENSMUSG00000042179	Pnliprp1	0	0	0	0
	218	ENSMUSG00000042460	C1galt1	0	0	0	0
	219	ENSMUSG00000042506	Usp22	0	0	0	0
	220	ENSMUSG00000049421	Zfp260	0	0	0	0
	221	ENSMUSG00000053702	Nebl	0	0	0	0
	222	ENSMUSG00000053897	Slc39a8	0	0	0	0
	223	ENSMUSG00000055737	Ghr	0	0	0	0
	224	ENSMUSG00000056214	Pard6g	0	0	0	0
	225	ENSMUSG00000056342	Usp34	0	0	0	0
	226	ENSMUSG00000056429	Tgoln1	0	0	0	0
	227	ENSMUSG00000060090	Rp2h	0	0	0	0
	228	ENSMUSG00000062901	Klhl24 / 4930429H24Rik	0	0	0	0
	229	ENSMUSG00000062949	Atp11c	0	0	0	0
	230	ENSMUSG00000068744	Psrc1 / 5430413I02Rik	0	0	0	0
No ENSEMBL ID was found for 3 genes (1300007C21Rik / LOC433762, E430003D02Rik and Tm9sf3) in the up-regulated transgenic non-tumor data
