# Supplementary material for: Decoding c-Myc networks of cell cycle and apoptosis regulated genes in a transgenic mouse model of papillary lung adenocarcinomas
Source: Oncotarget. 2015 Oct 2;6(31):31569–92. doi: 10.18632/oncotarget.5035 (PMC4741625; doi:10.18632/oncotarget.5035)
Supplement: Supplementary file 6 [file oncotarget-06-31569-s006.xls]

## Sheet: Sheet1
Supplementary Table S7
Regulated Data for Master Regulators	Master Regulator	Maximum Radius	Reached total	Score	FDR	Z-Score	Ranks sum	Hits/Network_element*	No. of regulated genes found	Genes found
Down-regulated tumor	Gata3	4	3265	0.58684	0.024	1.28364	74	Hit_elements	15	anp32a, bnip2, capn2, cdkn2d, ddit3, foxf1a, gas1, gata3, hey1, klf4, meis1, smad6/madh6, sox2, stat1, tcf21
								Network_elements	21	akt1, axin1, bcl2, cdk4, foxc2, gata2, hdac3, hoxa9, il1, il13, il4, il5, mapk14, mapt, runx2, shh, smad1, smad3, smad4, sp1, tnf
Up-regulated tumor	Hspa9	4	3273	0.56258	0.047	1.38807	82	Hit_elements	18	aurka/stk6, birc5, ccnb1, ccnb2, ccnd1, cdc20, cdc2a, cdk4, cebpa, cks1b/cks1, cks2, hspa9/hspa9a, kif11, myc, prc1, tcf2, tfdp1, trp53
								Network_elements	7	apc, axin1, ccna2, cdk2, creb1, e2f1, myb
Up-regulated non-tumor transgenic	Msn	4	3551	0.51087	0.045	1.48438	15	Hit_elements	88	abca1, acsl1, adam10, adam17, add3, ahcyl1, ai848100, akt3, anapc5, angpt1, atp8a1, atrx/4833408c14rik, birc4, bub1b, ccnb1, cd2ap, cd38, cd44, cdc2a, ceacam1, ctnnb1/catnb, diap1, dnajc5, dnm2, dyrk1a, ect2, edg3, eg434175/ccnb1, eg627557/ncoa4, elavl1, etv5, fgfr2, fzd6, gab1, ggta1, ghr, gja1, gna13, hbp1, hif1a, hsp90b1/tra1, kif5b, kpnb1, mapk14, mlstd2, msn, myc, myo1c, ncoa4, nebl, nedd4, …
								Network_elements	83	adp, akt1, akt2, ang1, anxa2, anxa5, app, arf6, atm, axin1, bax, bmpr2, brca1, btk, bub3, casp3, cav1, cbl, cdc42, cdh1, cdkn1b, cftr, chek1, daxx, dr1, e2f1, egf, egfr, esr1, fas, fgf2, gata1, gla, grb10, gsk3b, h2-k1, hnf4a, hsp90aa1, hspa5, irak1, itpr1, jak2, kitl, lck, map2k1, map3k5, mbtps1, mmp9, nrk, pabpc1, pard6a, parp1, pcna, plxna1, pou5f1, ppara, pparbp, prkaca, ptk2, ptpn11, rac1, r…
*Note:
Hit_elements are regulated genes of respective datasets
Network_elements are connecting genes in network given by GeneWays database
