# Supplementary material for: Decoding c-Myc networks of cell cycle and apoptosis regulated genes in a transgenic mouse model of papillary lung adenocarcinomas
Source: Oncotarget. 2015 Oct 2;6(31):31569–92. doi: 10.18632/oncotarget.5035 (PMC4741625; doi:10.18632/oncotarget.5035)
Supplement: Supplementary file 7 [file oncotarget-06-31569-s007.xls]

## Sheet: table 2 part 1
Supplementary Table S9
		Summary of ENCODE ChiP-seq data (human database)				ENCODE ChIP-seq data on individual human cell lines (N. of distinct MYC binding sites throughout the gene)									Summary of ENCODE ChiP-seq data (mouse database)				ENCODE ChIP-seq data on individual mouse cell lines (N. of distinct MYC binding sites throughout the gene)
Transcription change	Gene symbol	Number of experiments showing MYC binding sites (out of eight)	Number of experiments showing overlapping MYC binding sites	MYC binding in promoter region (yes/no)		GM12878 c-Myc PK	H1-hESC c-Myc PK	K562 c-Myc PK	HeLa-S3 c-Myc PK	HepG2 c-Myc PK	HUVEC c-Myc PK	MCF-7 est cMyc PK	MCF-7 veh cMyc PK		Number of experiments showing MYC binding sites (two)	Number of experiments showing overlapping MYC binding sites	MYC binding in promoter region (yes/no)		CH12 c-Myc PK	MEL c-Myc PK
Up-regulated	Cdk4	7	7	yes		2	0	1	2	1	1	2	1		1	0	yes		1	0
	Ccnd1	6	5	yes		0	1	5	0	11	9	6	10		1	0	yes		1	0
	Tfdp1	6	5	yes		3	3	3	0	3	7	0	6		2	2	yes		3	2
	Ccnb1	6	6	yes		1	0	1	0	1	3	2	1		2	2	yes		1	1
	Ccnb2	3	3	yes		1	0	0	0	0	1	0	2		0	0	no		0	0
	Cdc2a	4	3	yes		0	0	1	0	1	1	0	1		1	0	yes		1	0
	Cks1	6	6	yes		1	0	1	0	4	2	1	2		2	2	yes		1	1
	Cks2	7	7	yes		2	0	2	1	1	2	1	1		2	2	yes		3	2
	Cdc20	4	4	yes		0	0	1	0	1	1	0	1		2	2	yes		3	1
	Stk6	7	7	yes		1	0	3	1	1	1	1	1		2	2	yes		1	1
	Nek6	7	5	yes		2	1	1	2	6	20	0	2		2	0	yes		4	1
	Prc1	5	5	yes		0	0	1	0	1	2	1	1		2	2	yes		3	1
	Ect2	4	3	yes		0	0	1	0	2	1	0	1		2	0	yes		2	1
	Mki67	3	2	yes		0	1	1	0	1	0	0	0		0	0	no		0	0
	Kif11	7	5	yes		1	0	4	0	2	2	2	2		2	2	yes		4	1
	Kif4	7	3	yes		1	7	3	1	3	4	0	3		2	0	yes		1	1
	Kif22	5	5	yes		5	0	5	2	8	9	2	6		1	0	no		1	0
	Birc5	7	7	yes		1	0	1	1	1	3	1	2		1	0	yes		1	0
	Hspa9a	7	7	yes		1	0	2	2	3	1	3	2		2	2	yes		1	1
	Cideb	3	2	yes		1	0	0	0	3	3	0	0		0	0	no		0	0
	Trp53	8	7	yes		2	1	4	1	3	4	2	3		2	2	yes		2	2
	Pglyrp	2	0	yes		0	0	0	0	1	1	0	0		0	0	no		0	0
	Zfp239	6	5	yes		0	0	1	1	1	1	1	1		2	2	yes		3	1
	Elf5	2	2	yes		0	0	0	0	2	1	0	0		0	0	no		0	0
	Tcf2	1	0	yes		0	0	0	0	2	0	0	0		1	0	yes		3	0
	Cebpa	5	5	yes		0	0	1	1	2	1	0	3		0	0	no		0	0
	averages Number of experiments showing MYC binding	5.19231	4.46154												1.30769	0.846154
	N. of genes with MYC binding in the promoter region			26/26													19/26
	percentage			100													73.0769
Down-regulated	Cdkn2d	5	5	yes		4	0	0	0	1	2	1	3		2	2	yes		1	1
	Lats2	6	5	yes		0	0	1	2	3	5	2	3		2	2	yes		2	2
	Klf4	3	3	yes		0	0	0	0	0	4	1	6		0	0	no		0	0
	Hey1	6	4	yes		2	0	3	1	6	2	0	2		0	0	no		0	0
	Stat1	7	7	yes		2	0	3	1	4	9	4	4		2	2	yes		6	1
	Gas1	2	2	yes		0	0	0	0	0	1	0	3		0	0	no		0	0
	Bnip2	5	5	yes		3	0	3	0	4	1	0	4		0	0	no		0	0
	Capn2	6	3	yes		1	0	5	2	1	15	0	1		2	2	yes		3	4
	Anp32a	7	7	yes		2	0	5	3	3	6	3	6		2	2	yes		9	2
	Ddit3	4	4	yes		0	0	1	0	6	2	0	4		1	0	yes		2	0
	Nr2f1	3	3	yes		0	0	0	1	2	2	0	0		1	0	yes		1	0
	Madh6	0	0	no		0	0	0	0	0	0	0	0		1	0	yes		4	0
	Foxf1a	0	0	no		0	0	0	0	0	0	0	0		0	0	no		0	0
	Tbx3	6	6	yes		0	0	2	4	5	1	1	4		0	0	no		0	0
	Tcf21	0	0	no		0	0	0	0	0	0	0	0		0	0	no		0	0
	Gata3	4	2	yes		0	0	0	0	1	9	1	12		2	2	yes		2	1
	Sox2	3	3	yes		0	1	0	0	0	0	1	1		0	0	no		0	0
	Crap	NA	NA	NA		NA	NA	NA	NA	NA	NA	NA	NA		NA	NA	NA		NA	NA
	Trim30	1	0	no		0	0	0	0	0	1	0	0		0	0	no		0	0
	Klf7	2	2	yes		1	0	0	0	0	6	0	2		2	2	yes		3	2
	Sox17	0	0	no		0	0	0	0	0	0	0	0		0	0	no		0	0
	Sox18	2	2	yes		0	0	2	0	0	4	0	0		1	0	yes		2	0
	Meis1	6	6	yes		0	0	3	2	1	4	2	6		1	0	yes		0	1
	Foxf2	2	0	yes		0	1	0	2	0	0	0	0		0	0	no		0	0
	averages Number of experiments showing MYC binding	3.47826	3												0.826087	0.608696
	N. of genes with MYC binding in the promoter region			18/23													12/23
	percentage			81.8182													52.1739
Fortuitously, the EMSA data obtained with nuclear extracts of the positive control (HeLa cells) could directly be compared with the Chip-seq data for HeLa cells deposited in the ENCODE database.
The data was in agreement, i.e. strong c-Myc binding sites seen in EMSA assays with mouse gene specific promoter sequences were likewise confirmed in Chip-seq experiments using HeLa cells.
