# Supplementary material for: Decoding c-Myc networks of cell cycle and apoptosis regulated genes in a transgenic mouse model of papillary lung adenocarcinomas
Source: Oncotarget. 2015 Oct 2;6(31):31569–92. doi: 10.18632/oncotarget.5035 (PMC4741625; doi:10.18632/oncotarget.5035)
Supplement: Supplementary file 8 [file oncotarget-06-31569-s008.xls]

## Sheet: Sheet1
Supplementary Table S10
PM-Nr.	Probe Set ID	UniGene ID	Gene Title	Gene Symbol	Fold Change	Change Direction (t-Test)	t-Test p-value	Number "Up"-Calls	Number "Down"- Calls
M-017	1426574_a_at	Mm.44106	adducin 3 (gamma)	Add3	2.6	Up	0.035	14	0
M-083	1448314_at	Mm.281367	cell division cycle 2 homolog A (S. pombe)	Cdc2a	2.96	Up	0.005	16	0
M-101	1448205_at	Mm.260114	cyclin B1, related sequence 1 /// cyclin B1	Ccnb1-rs1 /// Ccnb1	3.05	Up	0.002	14	0
M-195	1455980_a_at	Mm.354736	Growth arrest-specific 2 like 3	Gas2l3	4.33	Up	0.006	14	0
M-200	1422556_at	Mm.193925	guanine nucleotide binding protein, alpha 13	Gna13	2.67	Up	0.039	14	0
M-281	1424942_a_at	Mm.2444	myelocytomatosis oncogene	Myc	3.18	Up	0.004	16	0
M-317	1415777_at	Mm.10753	pancreatic lipase related protein 1	Pnliprp1	5.9	Up	0.008	14	0
M-322	1448627_s_at	Mm.24337	PDZ binding kinase	Pbk	3.15	Up	0.006	14	0
M-408	1430981_s_at	Mm.57286	RIKEN cDNA 1700034P14 gene	1700034P14Rik	2.61	Up	0.043	15	0
M-436	1439033_at	Mm.331576	RIKEN cDNA 4930572I07 gene	4930572I07Rik	2.81	Up	0.034	14	0
M-473	1434280_at	---	RIKEN cDNA E430003D02 gene	E430003D02Rik	4.52	Up	0.002	16	0
M-003	1422842_at	Mm.3065	5'-3' exoribonuclease 2	Xrn2	3.02	Up	0.009	16	0
M-004	1450104_at	Mm.3037	a disintegrin and metalloprotease domain 10	Adam10	6.08	Up	0.021	15	0
M-006	1421857_at	Mm.355306	a disintegrin and metalloproteinase domain 17	Adam17	2.74	Up	0.005	16	0
M-011	1422526_at	Mm.210323	acyl-CoA synthetase long-chain family member 1	Acsl1	2.62	Up	0.028	16	0
M-014	1450915_at	Mm.21185	adaptor-related protein complex 3, beta 1 subunit	Ap3b1	2.88	Up	0.006	16	0
M-015	1448309_at	Mm.352104	adaptor-related protein complex 3, mu 1 subunit	Ap3m1	2.58	Up	0.018	16	0
M-018	1438661_a_at	Mm.5061	ADP-ribosylation factor 2	Arf2	2.73	Up	0.011	14	0
M-022	1453307_a_at	Mm.332667	anaphase-promoting complex subunit 5	Anapc5	2.66	Up	0.005	16	0
M-023	1421441_at	Mm.309336	angiopoietin 1	Angpt1	13.73	Up	0.002	16	0
M-027	1439214_a_at	Mm.181824	apoptosis inhibitor 5	Api5	3.77	Up	0.039	16	0
M-029	1423743_at	Mm.371682	archain 1	Arcn1	3.42	Up	0.005	16	0
M-030	1420651_at	Mm.216321	arginine-tRNA-protein transferase 1	Ate1	2.59	Up	0.049	14	0
M-034	1431031_at	Mm.193588	AT rich interactive domain 4B (Rbp1 like)	Arid4b	3.24	Up	0	16	0
M-035	1423598_at	Mm.153230	ATPase, aminophospholipid transporter (APLT), class I, type 8A, member 1	Atp8a1	4.6	Up	0.007	16	0
M-038	1421167_at	Mm.257837	ATPase, class VI, type 11A	Atp11a	2.75	Up	0.014	14	0
M-039	1452496_at	Mm.327798	Atpase, class VI, type 11C	Atp11c	4.55	Up	0.011	16	0
M-041	1421839_at	Mm.277376	ATP-binding cassette, sub-family A (ABC1), member 1	Abca1	4.89	Up	0.012	16	0
M-044	1456088_at	Mm.259879	Baculoviral IAP repeat-containing 4	Birc4	3.58	Up	0.018	16	0
M-045	1450846_at	Mm.261831	basic leucine zipper and W2 domains 1	Bzw1	2.98	Up	0.014	16	0
M-053	1420975_at	Mm.40331	bromodomain adjacent to zinc finger domain, 1B	Baz1b	3.77	Up	0.02	16	0
M-056	1447363_s_at	Mm.29133	budding uninhibited by benzimidazoles 1 homolog, beta (S. cerevisiae)	Bub1b	2.82	Up	0.001	15	0
M-057	1418489_a_at	Mm.75467	calcitonin receptor-like	Calcrl	6.08	Up	0.018	16	0
M-070	1430533_a_at	Mm.291928	catenin beta	Catnb	2.51	Up	0.004	16	0
M-071	1427797_s_at	Mm.230249	cathepsin E	Ctse	2.88	Up	0.002	16	0
M-075	1420908_at	Mm.218637	CD2-associated protein	Cd2ap	2.55	Up	0.004	16	0
M-076	1450136_at	Mm.249873	CD38 antigen	Cd38	3.29	Up	0	16	0
M-077	1452483_a_at	Mm.330428	CD44 antigen	Cd44	3.6	Up	0.019	16	0
M-082	1422123_s_at	Mm.322502	CEA-related cell adhesion molecule 1 /// CEA-related cell adhesion molecule 2	Ceacam1 /// Ceacam2	6.06	Up	0.036	14	0
M-085	1417496_at	Mm.13787	ceruloplasmin	Cp	2.66	Up	0.031	16	0
M-092	1437372_at	Mm.288682	cleavage and polyadenylation specific factor 6	Cpsf6	2.55	Up	0.023	15	0
M-093	1422772_at	Mm.102752	core 1 UDP-galactose:N-acetylgalactosamine-alpha-R beta 1,3-galactosyltransferase	C1galt1	3.47	Up	0.008	16	0
M-109	1458518_at	Mm.7233	cytoplasmic polyadenylation element binding protein 2	Cpeb2	4.43	Up	0	16	0
M-111	1454659_at	Mm.121549	dCMP deaminase	Dctd	3.85	Up	0.002	15	0
M-121	1421143_at	Mm.195916	diaphanous homolog 1 (Drosophila)	Diap1	3.49	Up	0.011	16	0
M-124	1431606_a_at	Mm.289914	DNA segment, Chr 1, ERATO Doi 396, expressed	D1Ertd396e	3.42	Up	0.019	16	0
M-125	1424778_at	Mm.41272	DNA segment, Chr 10, University of California at Los Angeles 1	D10Ucla1	3.16	Up	0.019	16	0
M-131	1434469_at	Mm.34348	DNA segment, Chr 8, ERATO Doi 69, expressed	D8Ertd69e	3.07	Up	0.006	16	0
M-132	1448851_a_at	Mm.140761	DnaJ (Hsp40) homolog, subfamily C, member 5	Dnajc5	2.55	Up	0.021	16	0
M-134	1426226_at	Mm.310973	dual-specificity tyrosine-(Y)-phosphorylation regulated kinase 1a	Dyrk1a	2.92	Up	0.019	14	0
M-135	1432004_a_at	Mm.39292	dynamin 2	Dnm2	3.43	Up	0.027	16	0
M-137	1419513_a_at	Mm.261453	ect2 oncogene	Ect2	3.53	Up	0.003	16	0
M-138	1431037_a_at	Mm.119162	ELAV (embryonic lethal, abnormal vision, Drosophila)-like 1 (Hu antigen R)	Elavl1	2.52	Up	0	16	0
M-139	1431065_at	Mm.37770	ELL associated factor 1	Eaf1	4.48	Up	0	16	0
M-140	1460661_at	Mm.136736	endothelial differentiation, sphingolipid G-protein-coupled receptor, 3	Edg3	10.76	Up	0.012	16	0
M-145	1433492_at	Mm.306026	erythrocyte protein band 4.1-like 2	Epb4.1l2	6.92	Up	0.007	14	0
M-147	1454633_at	Mm.272548	ethanolamine kinase 1	Etnk1	5.88	Up	0.004	16	0
M-148	1420998_at	Mm.155708	ets variant gene 5	Etv5	2.92	Up	0.009	16	0
M-149	1421895_at	Mm.218851	eukaryotic translation initiation factor 2, subunit 3, structural gene X-linked	Eif2s3x	4.71	Up	0.016	16	0
M-153	1432272_a_at	Mm.287837	excision repair cross-complementing rodent repair deficiency, complementation group 4	Ercc4	2.91	Up	0.005	14	0
M-155	1436372_a_at	Mm.171484	expressed sequence AA415817	AA415817	2.63	Up	0.019	16	0
M-158	1427430_at	Mm.170002	expressed sequence AI848100	AI848100	5.76	Up	0.008	14	0
M-160	1423198_a_at	Mm.276386	expressed sequence AW011752	AW011752	4.61	Up	0.015	15	0
M-162	1452427_s_at	Mm.308180	expressed sequence AW742319	AW742319	3.86	Up	0.002	16	0
M-165	1427471_at	Mm.214746	F-box and leucine-rich repeat protein 3	Fbxl3	4.11	Up	0.005	16	0
M-166	1425461_at	Mm.28017	F-box and WD-40 domain protein 11	Fbxw11	6.01	Up	0.021	16	0
M-168	1426331_a_at	Mm.27789	FERM domain containing 4B	Frmd4b	7.48	Up	0.006	15	0
M-170	1421854_at	Mm.292100	fibrinogen-like protein 2	Fgl2	2.91	Up	0.005	16	0
M-171	1420847_a_at	Mm.16340	fibroblast growth factor receptor 2	Fgfr2	2.75	Up	0.003	16	0
M-172	1422430_at	Mm.236114	fidgetin-like 1	Fignl1	3.62	Up	0.001	15	0
M-174	1422904_at	Mm.10929	flavin containing monooxygenase 2	Fmo2	3.84	Up	0.019	16	0
M-178	1424342_at	Mm.12831	forty-two-three domain containing 1	Fyttd1	2.57	Up	0.004	16	0
M-179	1448662_at	Mm.4769	frizzled homolog 6 (Drosophila)	Fzd6	4.39	Up	0.001	16	0
M-181	1415801_at	Mm.338720	gap junction membrane channel protein alpha 1	Gja1	4.09	Up	0.034	16	0
M-184	1451733_at	Mm.314757	glucosaminyl (N-acetyl) transferase 2, I-branching enzyme	Gcnt2	2.73	Up	0.001	14	0
M-186	1425834_a_at	Mm.210196	glycerol-3-phosphate acyltransferase, mitochondrial	Gpam	6.25	Up	0.037	16	0
M-189	1451843_a_at	Mm.281124	glycoprotein galactosyltransferase alpha 1, 3	Ggta1	6.54	Up	0	16	0
M-192	1421845_at	Mm.250936	golgi phosphoprotein 3	Golph3	3.03	Up	0.009	16	0
M-194	1448348_at	Mm.254134	GPI-anchored membrane protein 1	Gpiap1	5.19	Up	0.015	16	0
M-196	1448814_at	Mm.277409	growth factor receptor bound protein 2-associated protein 1	Gab1	2.71	Up	0.001	15	0
M-197	1451871_a_at	Mm.3986	growth hormone receptor	Ghr	2.62	Up	0.001	16	0
M-198	1421448_at	Mm.292180	GTPase activating RANGAP domain-like 1	Garnl1	2.82	Up	0.001	16	0
M-199	1421026_at	Mm.370185	guanine nucleotide binding protein, alpha 12	Gna12	2.78	Up	0.008	15	0
M-207	1417541_at	Mm.57223	helicase, lymphoid specific	Hells	2.97	Up	0	16	0
M-210	1432143_a_at	Mm.87639	high mobility group box transcription factor 1	Hbp1	2.97	Up	0.022	16	0
M-212	1420889_at	Mm.284033	holocytochrome c synthetase	Hccs	2.87	Up	0	16	0
M-215	1448183_a_at	Mm.3879	hypoxia inducible factor 1, alpha subunit	Hif1a	5.11	Up	0.009	14	0
M-227	1427489_at	Mm.329997	integrin alpha 8	Itga8	3.31	Up	0.009	16	0
M-234	1425053_at	Mm.182574	isochorismatase domain containing 1	Isoc1	2.69	Up	0.001	16	0
M-237	1419288_at	Mm.41758	junction adhesion molecule 2	Jam2	2.51	Up	0.011	16	0
M-239	1450385_at	Mm.25548	karyopherin (importin) alpha 3	Kpna3	2.72	Up	0.004	16	0
M-240	1434357_a_at	Mm.251013	karyopherin (importin) beta 1	Kpnb1	3.22	Up	0.018	16	0
M-246	1418427_at	Mm.223744	kinesin family member 5B	Kif5b	2.76	Up	0.005	16	0
M-248	1418280_at	Mm.275036	Kruppel-like factor 6	Klf6	3.55	Up	0.001	16	0
M-250	1418231_at	Mm.57734	LIM and senescent cell antigen-like domains 1	Lims1	4.07	Up	0.022	16	0
M-252	1425605_a_at	Mm.41572	limb region 1	Lmbr1	2.92	Up	0.032	16	0
M-253	1449262_s_at	Mm.235300	lin 7 homolog c (C. elegans)	Lin7c	4.86	Up	0.007	16	0
M-254	1460290_at	Mm.227924	lipin 2	Lpin2	2.64	Up	0.026	15	0
M-257	1453949_s_at	Mm.299955	lysophospholipase 1	Lypla1	3.12	Up	0.023	16	0
M-261	1421898_a_at	Mm.7580	major histocompatibility complex, class I-related	Mr1	4	Up	0.007	15	0
M-262	1453263_at	Mm.253902	MAK10 homolog, amino-acid N-acetyltransferase subunit, (S. cerevisiae)	Mak10	3.39	Up	0.005	16	0
M-263	1426370_at	Mm.206919	male sterility domain containing 2	Mlstd2	2.62	Up	0.032	16	0
M-269	1422900_at	Mm.122725	meningioma expressed antigen 5 (hyaluronidase)	Mgea5	2.66	Up	0.017	16	0
M-270	1422990_at	Mm.86844	met proto-oncogene	Met	11.99	Up	0.001	16	0
M-271	1439151_at	Mm.169755	methionine sulfoxide reductase B3	Msrb3	5.34	Up	0.027	16	0
M-272	1416704_at	Mm.311337	mitogen activated protein kinase 14	Mapk14	4.89	Up	0.009	16	0
M-275	1424484_at	Mm.29500	MOB1, Mps One Binder kinase activator-like 1B (yeast)	Mobk1b	12.12	Up	0.012	16	0
M-276	1450379_at	Mm.138876	moesin	Msn	3.7	Up	0.007	16	0
M-280	1426433_at	Mm.338242	myc target 1	Myct1	3.48	Up	0.018	16	0
M-282	1449551_at	Mm.234502	myosin IC	Myo1c	2.92	Up	0.01	16	0
M-287	1451846_at	Mm.120298	nebulette	Nebl	9.37	Up	0.029	16	0
M-290	1451109_a_at	Mm.279923	neural precursor cell expressed, developmentally down-regulted gene 4	Nedd4	3.7	Up	0.002	16	0
M-295	1418023_at	Mm.275281	NMDA receptor-regulated gene 1	Narg1	2.68	Up	0.002	16	0
M-297	1446990_at	Mm.31274	nuclear factor I/A	Nfia	3.57	Up	0.006	16	0
M-301	1450006_at	Mm.371598	nuclear receptor coactivator 4	Ncoa4	3.87	Up	0.002	16	0
M-302	1418469_at	Mm.74711	nuclear receptor interacting protein 1	Nrip1	2.8	Up	0.025	14	0
M-307	1421866_at	Mm.129481	nuclear receptor subfamily 3, group C, member 1	Nr3c1	7.29	Up	0.012	16	0
M-312	1418675_at	Mm.10760	oncostatin M receptor	Osmr	3.69	Up	0.005	16	0
M-314	1430984_at	Mm.250214	ornithine decarboxylase antizyme inhibitor	Oazin	4.62	Up	0.045	14	0
M-318	1450025_at	Mm.24678	par-6 partitioning defective 6 homolog gamma (C. elegans)	Pard6g	2.6	Up	0	15	0
M-320	1451646_at	Mm.22778	PDLIM1 interacting kinase 1 like	Pdik1l	2.62	Up	0.007	16	0
M-331	1420411_a_at	Mm.248647	phosphatidylinositol 4-kinase type 2 beta	Pi4k2b	3.14	Up	0.002	16	0
M-340	1426319_at	Mm.141452	platelet-derived growth factor, D polypeptide	Pdgfd	2.74	Up	0.01	16	0
M-344	1431707_a_at	Mm.281003	pleckstrin homology, Sec7 and coiled-coil domains 3	Pscd3	3.43	Up	0.009	15	0
M-346	1450295_s_at	Mm.358660	poliovirus receptor	Pvr	4.23	Up	0.033	15	0
M-347	1455836_at	Mm.255877	poly (A) polymerase alpha	Papola	3.44	Up	0.01	16	0
M-350	1448607_at	Mm.202727	pre-B-cell colony-enhancing factor 1	Pbef1	3.02	Up	0.006	14	0
M-352	1420858_at	Mm.3193	protein kinase inhibitor, alpha	Pkia	2.87	Up	0.013	16	0
M-353	1427414_at	Mm.253102	protein kinase, cAMP dependent regulatory, type II alpha	Prkar2a	5.09	Up	0.015	16	0
M-355	1453163_at	Mm.207499	protein phosphatase 1, regulatory (inhibitor) subunit 12A	Ppp1r12a	3.18	Up	0.022	16	0
M-357	1425725_s_at	Mm.240396	Protein phosphatase 2, regulatory subunit B (B56), gamma isoform	Ppp2r5c	3.31	Up	0.009	16	0
M-358	1427468_at	Mm.274432	protein phosphatase 3, catalytic subunit, beta isoform	Ppp3cb	3	Up	0.005	16	0
M-361	1448534_at	Mm.1682	protein tyrosine phosphatase, non-receptor type substrate 1	Ptpns1	2.61	Up	0.007	15	0
M-365	1423117_at	Mm.34701	pumilio 1 (Drosophila)	Pum1	2.54	Up	0.004	16	0
M-375	1416162_at	Mm.182628	RAD21 homolog (S. pombe)	Rad21	2.89	Up	0.001	16	0
M-379	1426478_at	Mm.259653	RAS p21 protein activator 1	Rasa1	4.57	Up	0	16	0
M-382	1419586_at	Mm.288141	retinitis pigmentosa 2 homolog (human)	Rp2h	3.2	Up	0.002	16	0
M-383	1417401_at	Mm.212395	retinoic acid induced 14	Rai14	2.99	Up	0.002	16	0
M-385	1431133_at	Mm.356496	Rho GTPase activating protein 18	Arhgap18	3.14	Up	0	15	0
M-388	1448127_at	Mm.197486	ribonucleotide reductase M1	Rrm1	3.47	Up	0.001	16	0
M-394	1420867_at	Mm.325307	RIKEN cDNA 1110032D12 gene	1110032D12Rik	4.25	Up	0.01	16	0
M-396	1436519_a_at	Mm.25608	RIKEN cDNA 1110057K04 gene	1110057K04Rik	3.21	Up	0.041	16	0
M-401	1431214_at	---	RIKEN cDNA 1300007C21 gene /// similar to Retrovirus-related POL polyprotein (Endonuclease)	1300007C21Rik /// LOC433762	10.99	Up	0.001	14	0
M-402	1451010_at	Mm.294617	RIKEN cDNA 1500002M01 gene	1500002M01Rik	3.91	Up	0.013	16	0
M-403	1450007_at	Mm.214765	RIKEN cDNA 1500003O03 gene	1500003O03Rik	4.35	Up	0.008	16	0
M-422	1419032_at	Mm.46254	RIKEN cDNA 2610018G03 gene	2610018G03Rik	2.82	Up	0.016	14	0
M-425	1416893_at	Mm.277864	RIKEN cDNA 3110001A13 gene	3110001A13Rik	3.16	Up	0.003	16	0
M-428	1429332_at	Mm.292102	RIKEN cDNA 4632427E13 gene /// similar to 40S ribosomal protein S3a (V-fos transformation effector protein)	4632427E13Rik /// LOC435992	2.56	Up	0.011	14	0
M-429	1420948_s_at	---	RIKEN cDNA 4833408C14 gene	4833408C14Rik	5.98	Up	0.003	16	0
M-430	1422017_s_at	Mm.24593	RIKEN cDNA 4833439L19 gene	4833439L19Rik	5.75	Up	0.011	16	0
M-432	1451793_at	Mm.274579	RIKEN cDNA 4930429H24 gene	4930429H24Rik	2.6	Up	0.023	14	0
M-440	1417323_at	Mm.214328	RIKEN cDNA 5430413I02 gene	5430413I02Rik	3.28	Up	0.006	16	0
M-442	1431206_at	Mm.130721	RIKEN cDNA 5730601F06 gene	5730601F06Rik	5.02	Up	0.002	16	0
M-445	1438496_a_at	Mm.72753	RIKEN cDNA 6330505F04 gene	6330505F04Rik	2.62	Up	0.029	15	0
M-455	1427359_at	Mm.293175	RIKEN cDNA A630082K20 gene	A630082K20Rik	3.42	Up	0.009	16	0
M-456	1440894_at	Mm.296805	RIKEN cDNA B130008E12 gene	B130008E12Rik	4.73	Up	0.047	15	0
M-457	1453736_s_at	Mm.28449	RIKEN cDNA B230219D22 gene	B230219D22Rik	3.9	Up	0.007	16	0
M-461	1434374_at	Mm.260362	RIKEN cDNA B930006L02 gene	B930006L02Rik	3.15	Up	0.016	16	0
M-466	1454174_a_at	Mm.290704	RIKEN cDNA C330007P06 gene	C330007P06Rik	4.67	Up	0.043	16	0
M-468	1451667_at	Mm.229107	RIKEN cDNA C530043G21 gene	C530043G21Rik	4.98	Up	0.008	15	0
M-469	1416132_at	Mm.260647	RIKEN cDNA C920006C10 gene	C920006C10Rik	3.54	Up	0	16	0
M-477	1451072_a_at	Mm.21281	ring finger protein 4	Rnf4	3.42	Up	0.005	16	0
M-479	1420607_at	Mm.205937	RNA binding motif protein 18	Rbm18	2.79	Up	0.013	16	0
M-483	1422864_at	Mm.4081	runt related transcription factor 1	Runx1	3.19	Up	0.01	16	0
M-484	1425576_at	Mm.220328	S-adenosylhomocysteine hydrolase-like 1	Ahcyl1	5.97	Up	0.003	16	0
M-485	1416835_s_at	Mm.253533	S-adenosylmethionine decarboxylase 1 /// S-adenosylmethionine decarboxylase 2	Amd1 /// Amd2	3.13	Up	0.018	16	0
M-487	1426849_at	Mm.192303	SEC24 related gene family, member B (S. cerevisiae)	Sec24b	5.94	Up	0.004	16	0
M-488	1416191_at	Mm.28375	Sec61 alpha 1 subunit (S. cerevisiae)	Sec61a1	7.62	Up	0.017	16	0
M-491	1453054_at	Mm.201455	secretory carrier membrane protein 1	Scamp1	2.74	Up	0.015	14	0
M-492	1430692_a_at	Mm.250605	Sel1 (suppressor of lin-12) 1 homolog (C. elegans)	Sel1h	2.96	Up	0.006	16	0
M-493	1420696_at	Mm.5071	sema domain, immunoglobulin domain (Ig), short basic domain, secreted, (semaphorin) 3C	Sema3c	2.72	Up	0.002	16	0
M-495	1425179_at	Mm.57726	serine hydroxymethyl transferase 1 (soluble)	Shmt1	2.84	Up	0.003	16	0
M-496	1448603_at	Mm.288728	serine/arginine-rich protein specific kinase 2	Srpk2	2.62	Up	0.001	16	0
M-497	1418513_at	Mm.262330	serine/threonine kinase 3 (Ste20, yeast homolog)	Stk3	3.29	Up	0.009	16	0
M-499	1420918_at	Mm.336410	serum/glucocorticoid regulated kinase 3	Sgk3	2.72	Up	0	16	0
M-504	1450259_a_at	Mm.277403	signal transducer and activator of transcription 5A	Stat5a	4.32	Up	0	16	0
M-508	1436535_at	Mm.40370	Sjogren syndrome antigen A2	Ssa2	3.16	Up	0.027	16	0
M-509	1448375_at	Mm.246440	SM-11044 binding protein	Tm9sf3	10.82	Up	0.019	16	0
M-510	1427276_at	Mm.206841	SMC4 structural maintenance of chromosomes 4-like 1 (yeast)	Smc4l1	3.34	Up	0.013	16	0
M-514	1448780_at	Mm.4168	solute carrier family 12, member 2	Slc12a2	3.25	Up	0.017	16	0
M-515	1449011_at	Mm.275800	solute carrier family 12, member 7	Slc12a7	3.34	Up	0.004	14	0
M-516	1454104_a_at	Mm.19325	solute carrier family 16 (monocarboxylic acid transporters), member 9	Slc16a9	3.79	Up	0.009	16	0
M-517	1417330_at	Mm.103581	solute carrier family 23 (nucleobase transporters), member 2	Slc23a2	4.09	Up	0.024	15	0
M-519	1420835_at	Mm.46067	solute carrier family 25, member 30	Slc25a30	2.59	Up	0.004	14	0
M-522	1448482_at	Mm.30239	solute carrier family 39 (metal ion transporter), member 8	Slc39a8	4.36	Up	0.001	16	0
M-526	1420951_a_at	Mm.46401	Son cell proliferation protein	Son	3.47	Up	0.005	16	0
M-528	1416525_at	Mm.285454	speckle-type POZ protein	Spop	3.18	Up	0.01	16	0
M-530	1415893_at	Mm.200373	sphingosine phosphate lyase 1	Sgpl1	6.59	Up	0.006	16	0
M-533	1452430_s_at	Mm.45645	splicing factor, arginine/serine-rich 1 (ASF/SF2)	Sfrs1	3.53	Up	0.007	16	0
M-537	1419157_at	Mm.240627	SRY-box containing gene 4	Sox4	10.3	Up	0.043	16	0
M-539	1419098_at	Mm.295284	stomatin	Stom	6.41	Up	0.044	16	0
M-540	1429502_at	Mm.26704	stress 70 protein chaperone, microsome-associated, human homolog	Stch	3.02	Up	0.001	16	0
M-543	1452364_at	Mm.283410	suppressor of zeste 12 homolog (Drosophila)	Suz12	3	Up	0.004	16	0
M-546	1422882_at	Mm.246304	synaptophysin-like protein	Sypl	2.9	Up	0.004	16	0
M-548	1448158_at	Mm.2580	syndecan 1	Sdc1	3.63	Up	0.002	16	0
M-551	1417514_at	Mm.200783	synovial sarcoma, X breakpoint 2 interacting protein	Ssx2ip	6.88	Up	0.001	16	0
M-554	1450378_at	Mm.154457	TAP binding protein	Tapbp	3.84	Up	0.01	16	0
M-559	1449928_at	Mm.29150	t-complex-associated-testis-expressed 1-like	Tcte1l	3.01	Up	0.018	16	0
M-560	1452080_a_at	Mm.372237	testis derived transcript 3, pseudogene /// testis derived transcript 3	Tes3-ps /// Tes3	2.74	Up	0.006	16	0
M-567	1415997_at	Mm.271877	thioredoxin interacting protein	Txnip	2.91	Up	0.012	16	0
M-568	1450377_at	Mm.4159	thrombospondin 1	Thbs1	2.91	Up	0.018	16	0
M-571	1422078_at	Mm.235194	thymoma viral proto-oncogene 3	Akt3	2.97	Up	0.029	15	0
M-572	1420924_at	Mm.206505	tissue inhibitor of metalloproteinase 2	Timp2	4.55	Up	0.015	16	0
M-574	1423048_a_at	Mm.103551	toll interacting protein	Tollip	3.74	Up	0.015	16	0
M-576	1439158_at	Mm.136511	tousled-like kinase 1	Tlk1	2.95	Up	0.003	16	0
M-580	1421908_a_at	Mm.171615	transcription factor 12	Tcf12	3.11	Up	0.007	16	0
M-582	1422966_a_at	Mm.28683	transferrin receptor	Tfrc	5.89	Up	0.023	16	0
M-586	1425620_at	Mm.200775	transforming growth factor, beta receptor III	Tgfbr3	4.32	Up	0.002	15	0
M-588	1423308_at	Mm.246563	trans-golgi network protein	Tgoln1	4.49	Up	0.02	16	0
M-593	1426575_at	Mm.171256	transmembrane protein 23	Tmem23	2.74	Up	0.032	15	0
M-595	1426641_at	Mm.235729	tribbles homolog 2 (Drosophila)	Trib2	3.02	Up	0.015	15	0
M-599	1423089_at	Mm.371805	tropomodulin 3 /// similar to Ubiquitous tropomodulin (U-Tmod) (Tropomodulin 3)	Tmod3 /// LOC434449	2.5	Up	0.02	16	0
M-603	1437513_a_at	Mm.29344	tumor differentially expressed 2	Tde2	3.13	Up	0.021	16	0
M-604	1425829_a_at	Mm.31403	tumor necrosis factor, alpha-induced protein 9	Tnfaip9	7.45	Up	0	15	0
M-605	1438040_a_at	Mm.87773	tumor rejection antigen gp96	Tra1	2.51	Up	0.015	16	0
M-606	1421832_at	Mm.10153	twisted gastrulation homolog 1 (Drosophila)	Twsg1	5.25	Up	0.016	16	0
M-607	1420971_at	Mm.275195	ubiquitin protein ligase E3 component n-recognin 1	Ubr1	3.25	Up	0	16	0
M-608	1456043_at	Mm.30602	ubiquitin specific protease 22	Usp22	3.39	Up	0.001	16	0
M-609	1434393_at	Mm.119155	ubiquitin specific protease 34	Usp34	3.46	Up	0.002	16	0
M-613	1450037_at	Mm.242646	ubiquitin specific protease 9, X chromosome	Usp9x	3.3	Up	0.009	15	0
M-616	1420852_a_at	Mm.258094	UDP-GlcNAc:betaGal beta-1,3-N-acetylglucosaminyltransferase 1	B3gnt1	2.53	Up	0.001	16	0
M-617	1421269_at	Mm.198803	UDP-glucose ceramide glucosyltransferase	Ugcg	2.93	Up	0.002	16	0
M-618	1425581_s_at	Mm.62886	UDP-N-acetyl-alpha-D-galactosamine: polypeptide N-acetylgalactosaminyltransferase 7	Galnt7	3.47	Up	0.016	15	0
M-621	1427569_a_at	Mm.331784	utrophin	Utrn	4.11	Up	0.008	16	0
M-622	1415784_at	Mm.296520	vacuolar protein sorting 35	Vps35	6.05	Up	0.019	16	0
M-623	1425474_a_at	Mm.246131	vacuolar protein sorting 39 (yeast)	Vps39	2.61	Up	0	15	0
M-627	1421102_a_at	Mm.273930	vesicle-associated membrane protein 3	Vamp3	2.63	Up	0.029	16	0
M-628	1416157_at	Mm.279361	vinculin	Vcl	6.14	Up	0.014	16	0
M-633	1428329_a_at	Mm.282614	WD repeat domain 56	Wdr56	2.52	Up	0.003	16	0
M-635	1418470_at	Mm.4558	Yamaguchi sarcoma viral (v-yes) oncogene homolog 1	Yes1	5.28	Up	0	16	0
M-639	1427831_s_at	Mm.195092	zinc finger protein 260	Zfp260	3.29	Up	0.014	16	0
M-644	1417792_at	Mm.132392	zinc finger, matrin-like	Zfml	2.9	Up	0.019	16	0
M-645	1426532_at	Mm.258773	zinc finger, MYND domain containing 11	Zmynd11	2.54	Up	0.007	16	0
M-079	1434203_at	Mm.256058	cDNA sequence BC055107	BC055107	-2.51	Down	0.028	0	14
M-224	1454159_a_at	Mm.141936	insulin-like growth factor binding protein 2	Igfbp2	-2.72	Down	0	0	16
M-265	AFFX-18SRNAMur/X00686_M_at	Mm.761	mannosidase 2, alpha B2	Man2b2	-3.23	Down	0.002	0	16
M-550	1417654_at	Mm.3815	syndecan 4	Sdc4	-4.22	Down	0	0	16
