# Supplementary material for: Decoding c-Myc networks of cell cycle and apoptosis regulated genes in a transgenic mouse model of papillary lung adenocarcinomas
Source: Oncotarget. 2015 Oct 2;6(31):31569–92. doi: 10.18632/oncotarget.5035 (PMC4741625; doi:10.18632/oncotarget.5035)
Supplement: Supplementary file 9 [file oncotarget-06-31569-s009.xls]

## Sheet: cMyc_binding_motifs_(8)
Supplementary Table S11
Regulated data	ID	Symbol	Total count	V$MYCMAX_B	V$MYCMAX_02	V$MYCMAX_01	V$MYC_01	V$CMYC_02	V$MYCMAX_03	V$CMYC_01	V$EBOX_Q6_01
Down-regulated genes in tumour	ENSMUSG00000018604	Tbx3	19	4	2	2	2	2	2	1	4
	ENSMUSG00000003032	Klf4	18	5	2	2	2	2	2	1	2
	ENSMUSG00000074637	Sox2	16	1	2	2	1	2	2	2	4
	ENSMUSG00000025959	Klf7	15	1	2	2	1	2	2	2	3
	ENSMUSG00000021959	Lats2	14	1	3	2	1	1	2	0	4
	ENSMUSG00000030921	Trim30a	10	2	2	0	0	0	0	0	6
	ENSMUSG00000025408	Ddit3	5	3	0	0	1	0	0	0	1
	ENSMUSG00000040289	Hey1	5	3	0	0	2	0	0	0	0
	ENSMUSG00000011958	Bnip2	4	0	1	2	0	0	0	0	1
	ENSMUSG00000015619	Gata3	3	1	0	0	0	0	0	0	2
	ENSMUSG00000032249	Anp32a	3	0	0	0	0	0	0	0	3
	ENSMUSG00000042812	Foxf1a	3	3	0	0	0	0	0	0	0
	ENSMUSG00000046470	Sox18	3	0	0	0	0	1	0	0	2
	ENSMUSG00000020160	Meis1	2	1	0	0	0	0	0	0	1
	ENSMUSG00000024803	Ankrd1/Crap	2	0	0	0	0	0	0	0	2
	ENSMUSG00000045680	Tcf21	2	0	0	0	0	0	0	0	2
	ENSMUSG00000026104	Stat1	1	0	0	0	0	0	0	0	1
	ENSMUSG00000026509	Capn2	1	0	0	0	0	0	0	0	1
	ENSMUSG00000036867	Smad6/Madh6	1	1	0	0	0	0	0	0	0
	ENSMUSG00000038402	Foxf2	1	1	0	0	0	0	0	0	0
	ENSMUSG00000052957	Gas1	1	1	0	0	0	0	0	0	0
	ENSMUSG00000066860	Cdkn2d	1	0	0	0	0	0	0	0	1
	ENSMUSG00000025902	Sox17	0	0	0	0	0	0	0	0	0
	ENSMUSG00000069171	Nr2f1	0	0	0	0	0	0	0	0	0
	Total count of cMyc binding sites		130
	Regulated genes with cMyc binding motifs (8 out of 28 PWMs with p<0.05, found in site search of genes) for 24 down-regulated tumor genes = 22/24
Up-regulated genes in tumour	ENSMUSG00000006728	Cdk4	53	8	8	8	6	6	5	3	9
	ENSMUSG00000038482	Tfdp1	46	6	6	6	7	4	2	2	13
	ENSMUSG00000027496	Aurka/Stk6	21	4	4	4	1	0	2	2	4
	ENSMUSG00000024359	Hspa9	20	2	2	2	4	2	2	2	4
	ENSMUSG00000034957	Cebpa	19	3	2	2	4	2	2	1	3
	ENSMUSG00000042097	Zfp239	14	4	4	2	0	0	0	0	4
	ENSMUSG00000059552	Trp53	14	2	2	2	1	2	2	1	2
	ENSMUSG00000012443	Kif11	13	2	2	2	1	2	2	0	2
	ENSMUSG00000070348	Ccnd1	10	2	2	2	1	0	0	1	2
	ENSMUSG00000017716	Birc5	5	1	0	0	3	0	0	0	1
	ENSMUSG00000027186	Elf5	5	1	0	0	0	0	0	1	3
	ENSMUSG00000030413	Pglyrp1	5	0	0	0	0	0	0	0	5
	ENSMUSG00000038943	Prc1	5	1	0	0	1	0	0	1	2
	ENSMUSG00000020679	Hnf1b/Tcf2	4	1	0	0	0	0	0	0	3
	ENSMUSG00000027699	Ect2	4	1	0	0	0	0	0	0	3
	ENSMUSG00000041431	Ccnb1	4	1	0	0	0	0	0	0	3
	ENSMUSG00000026749	Nek6	3	0	0	0	1	0	0	0	2
	ENSMUSG00000019942	Cdk1/Cdc2a	2	1	0	0	0	0	0	0	1
	ENSMUSG00000022219	Cideb	2	2	0	0	0	0	0	0	0
	ENSMUSG00000030677	Kif22	2	1	0	0	0	0	0	0	1
	ENSMUSG00000031004	Mki67	2	0	0	0	0	0	0	0	2
	ENSMUSG00000062248	Cks2	2	0	0	0	1	0	0	0	1
	ENSMUSG00000022346	Myc	1	0	0	0	0	0	0	0	1
	ENSMUSG00000032218	Ccnb2	1	0	0	0	0	0	0	0	1
	ENSMUSG00000006398	Cdc20	0	0	0	0	0	0	0	0	0
	ENSMUSG00000028044	Cks1b	0	0	0	0	0	0	0	0	0
	ENSMUSG00000034311	Kif4	0	0	0	0	0	0	0	0	0
	Total count of cMyc binding sites		257
	Regulated genes with cMyc binding motifs (8 out of 32 PWMs with p<0.05, found in site search of genes) for 27 up-regulated tumor genes = 24/27
Up-regulated genes in non-tumour transgenic lung	ENSMUSG00000024456	Diap1	40	4	6	6	6	5	5	4	4
	ENSMUSG00000030849	Fgfr2	32	7	4	4	4	4	4	1	4
	ENSMUSG00000021824	Ap3m1	31	3	4	4	4	3	4	4	5
	ENSMUSG00000002748	Baz1b	22	2	4	4	4	1	2	3	2
	ENSMUSG00000001440	Kpnb1	20	5	2	2	2	3	2	2	2
	ENSMUSG00000018433	Nol11 / 1500002M01Rik	19	1	3	4	2	1	2	2	4
	ENSMUSG00000040511	Pvr	19	2	6	2	2	1	2	0	4
	ENSMUSG00000019978	Epb4.1l2	18	1	4	4	4	1	1	2	1
	ENSMUSG00000022246	Rai14	18	3	2	2	2	2	2	2	3
	ENSMUSG00000037458	Azin1 / Oazin	18	4	3	2	2	2	2	0	3
	ENSMUSG00000024431	Nr3c1	17	4	2	2	2	1	2	2	2
	ENSMUSG00000017548	Suz12	16	3	2	2	2	2	2	1	2
	ENSMUSG00000029390	Tmed2 / 1110032D12Rik	16	1	3	2	2	1	2	3	2
	ENSMUSG00000031608	Galnt7	16	2	2	2	2	2	2	2	2
	ENSMUSG00000033629	Ptplad1 / AW742319	16	1	4	2	2	1	2	2	2
	ENSMUSG00000037685	Atp8a1	16	2	2	2	2	2	2	2	2
	ENSMUSG00000009376	Met	15	2	2	2	2	2	1	2	2
	ENSMUSG00000017843	Ppp2r5c	15	3	3	2	2	2	1	1	1
	ENSMUSG00000020611	Gna13	15	4	2	2	2	1	2	1	1
	ENSMUSG00000031207	Msn	15	2	2	2	2	2	2	1	2
	ENSMUSG00000063273	Naa15 / Narg1	15	1	3	2	2	1	2	2	2
	ENSMUSG00000074272	Ceacam1	15	2	2	2	2	2	2	1	2
	ENSMUSG00000015243	Abca1	14	2	2	2	2	1	2	2	1
	ENSMUSG00000021687	Scamp1	14	2	2	2	2	2	1	1	2
	ENSMUSG00000025026	Add3	14	1	3	2	2	1	2	1	2
	ENSMUSG00000025915	Sgk3	14	2	2	2	2	2	1	2	1
	ENSMUSG00000039782	Cpeb2	14	7	2	2	2	0	0	0	1
	ENSMUSG00000000078	Klf6	13	2	2	2	2	1	1	1	2
	ENSMUSG00000022961	Son	13	1	2	2	2	1	2	2	1
	ENSMUSG00000054693	Adam10	13	3	2	2	2	1	1	0	2
	ENSMUSG00000018001	Cyth3 / Pscd3	11	0	2	2	2	1	1	0	3
	ENSMUSG00000022897	Dyrk1a	11	4	2	2	2	0	0	0	1
	ENSMUSG00000027433	Xrn2	11	1	2	2	2	1	1	1	1
	ENSMUSG00000022952	Runx1	10	0	2	2	2	0	1	0	3
	ENSMUSG00000027272	Ubr1	10	0	3	2	0	0	1	0	4
	ENSMUSG00000056234	Ncoa4	9	0	2	2	2	0	1	1	1
	ENSMUSG00000002996	Hbp1	8	0	2	2	2	0	0	0	2
	ENSMUSG00000019920	Lims1	8	1	1	2	0	0	1	1	2
	ENSMUSG00000024597	Slc12a2	8	3	2	0	0	1	1	0	1
	ENSMUSG00000029110	Rnf4	8	0	2	2	0	0	1	0	3
	ENSMUSG00000031010	Usp9x	8	0	2	2	2	0	0	0	2
	ENSMUSG00000032932	Hspa13 / Stch	8	1	2	2	2	0	0	0	1
	ENSMUSG00000035150	Eif2s3x	8	1	1	2	0	2	0	1	1
	ENSMUSG00000062421	Arf2	8	0	2	2	0	0	0	0	4
	ENSMUSG00000004552	Ctse	7	0	3	2	0	0	0	0	2
	ENSMUSG00000030016	Zfml	7	0	2	2	0	0	0	0	3
	ENSMUSG00000031229	Atrx / 4833408C14Rik	7	0	2	2	2	0	0	0	1
	ENSMUSG00000036990	Otud4 / D8Ertd69e	7	4	0	0	0	2	0	0	1
	ENSMUSG00000061665	Cd2ap	7	3	0	0	0	1	1	0	2
	ENSMUSG00000074024	4632427E13Rik	7	1	2	2	0	0	0	0	2
	ENSMUSG00000075232	Amd1	7	0	2	2	2	0	0	0	1
	ENSMUSG00000003617	Cp	6	0	2	2	0	0	0	0	2
	ENSMUSG00000020534	Shmt1	6	2	2	0	0	0	0	0	2
	ENSMUSG00000022146	Osmr	6	0	0	2	0	1	1	0	2
	ENSMUSG00000027340	Slc23a2	6	1	0	2	0	1	0	1	1
	ENSMUSG00000032096	Arcn1	6	0	1	2	0	0	0	0	3
	ENSMUSG00000042599	Jhdm1d / A630082K20Rik	6	2	0	2	0	0	1	1	0
	ENSMUSG00000043131	Mob1a / Mobk1b	6	1	2	0	0	0	0	0	3
	ENSMUSG00000045767	B230219D22Rik	6	1	2	2	0	0	0	0	1
	ENSMUSG00000019873	Reep3 / D10Ucla1	5	4	1	0	0	0	0	0	0
	ENSMUSG00000020572	Nampt / Pbef1	5	5	0	0	0	0	0	0	0
	ENSMUSG00000021929	Kpna3	5	2	1	0	0	0	0	0	2
	ENSMUSG00000022124	Fbxl3	5	3	1	0	0	0	0	0	1
	ENSMUSG00000024978	Gpam	5	2	1	0	0	0	0	0	2
	ENSMUSG00000026768	Itga8	5	0	2	2	0	0	0	0	1
	ENSMUSG00000028580	Pum1	5	0	1	2	0	0	0	0	2
	ENSMUSG00000031441	Atp11a	5	2	0	0	0	1	0	0	2
	ENSMUSG00000031562	Dctd	5	1	0	0	0	1	0	0	3
	ENSMUSG00000032745	Gpbp1 / 1700034P14Rik	5	2	1	0	0	2	0	0	0
	ENSMUSG00000037669	1110057K04Rik	5	1	3	0	0	0	0	0	1
	ENSMUSG00000076431	Sox4	5	2	0	0	0	2	0	0	1
	ENSMUSG00000006423	C330007P06Rik	4	3	0	0	0	0	0	0	1
	ENSMUSG00000014932	Yes1	4	1	1	0	0	1	0	0	1
	ENSMUSG00000018199	Trove2 / Ssa2	4	1	0	0	0	0	0	0	3
	ENSMUSG00000021027	Ralgapa1 / Garnl1	4	2	0	0	0	0	0	0	2
	ENSMUSG00000022003	Slc25a30	4	0	1	2	0	0	0	1	0
	ENSMUSG00000025871	4833439L19Rik	4	0	1	0	0	0	0	1	2
	ENSMUSG00000025903	Lypla1	4	4	0	0	0	0	0	0	0
	ENSMUSG00000026634	Angel2 / D1Ertd396e	4	0	1	0	0	1	0	1	1
	ENSMUSG00000026655	Fam107b / 3110001A13Rik	4	0	2	0	0	0	0	0	2
	ENSMUSG00000027291	Vps39	4	0	1	2	0	0	0	0	1
	ENSMUSG00000028381	Ugcg	4	2	1	0	0	1	0	0	0
	ENSMUSG00000029084	Cd38	4	1	1	0	0	0	0	0	2
	ENSMUSG00000032216	Nedd4	4	4	0	0	0	0	0	0	0
	ENSMUSG00000032228	Tcf12	4	2	0	0	0	1	0	0	1
	ENSMUSG00000032601	Prkar2a	4	3	0	0	0	1	0	0	0
	ENSMUSG00000047379	B3gnt1	4	3	0	0	0	0	0	0	1
	ENSMUSG00000051236	Msrb3	4	3	0	0	0	0	0	0	1
	ENSMUSG00000053062	Jam2	4	0	2	0	0	0	0	0	2
	ENSMUSG00000053436	Mapk14	4	0	1	0	0	2	0	0	1
	ENSMUSG00000056429	Tgoln1	4	0	0	0	0	0	0	0	4
	ENSMUSG00000074802	Gas2l3	4	2	1	0	0	0	0	0	1
	ENSMUSG00000000826	Dnajc5	3	1	1	0	0	0	0	0	1
	ENSMUSG00000019699	Akt3	3	2	0	0	0	1	0	0	0
	ENSMUSG00000020048	Hsp90b1 / Tra1	3	2	0	0	0	0	0	0	1
	ENSMUSG00000020463	Smek2 / AW011752	3	0	0	0	0	0	0	0	3
	ENSMUSG00000020570	Sypl	3	2	0	0	0	0	0	0	1
	ENSMUSG00000022033	Pbk	3	1	2	0	0	0	0	0	0
	ENSMUSG00000022545	Ercc4	3	1	0	0	0	0	0	0	2
	ENSMUSG00000024098	Twsg1	3	1	0	0	0	0	0	0	2
	ENSMUSG00000024308	Tapbp	3	1	0	0	0	1	0	0	1
	ENSMUSG00000025001	Hells	3	3	0	0	0	0	0	0	0
	ENSMUSG00000026880	Stom	3	1	1	0	0	0	0	0	1
	ENSMUSG00000026889	Rbm18	3	0	1	0	0	1	0	0	1
	ENSMUSG00000031176	Dynlt3 / Tcte1l	3	1	1	0	0	0	0	0	1
	ENSMUSG00000031352	Hccs	3	0	1	0	0	2	0	0	0
	ENSMUSG00000033335	Dnm2	3	1	0	0	0	1	0	0	1
	ENSMUSG00000036825	Ssx2ip	3	0	0	0	0	0	0	0	3
	ENSMUSG00000038393	Txnip	3	2	0	0	0	1	0	0	0
	ENSMUSG00000041431	Ccnb1	3	0	1	0	0	0	0	0	2
	ENSMUSG00000042179	Pnliprp1	3	1	0	0	0	1	0	0	1
	ENSMUSG00000046916	Myct1	3	1	0	0	0	0	0	0	2
	ENSMUSG00000052593	Adam17	3	1	0	0	0	1	0	0	1
	ENSMUSG00000000149	Gna12	2	1	0	0	0	0	0	0	1
	ENSMUSG00000004043	Stat5a	2	0	1	0	0	0	0	0	1
	ENSMUSG00000005087	Cd44	2	0	0	0	0	1	0	0	1
	ENSMUSG00000006932	Ctnnb1 / Catnb	2	1	0	0	0	0	0	0	1
	ENSMUSG00000010721	Lmbr1	2	1	1	0	0	0	0	0	0
	ENSMUSG00000015002	Efr3a / C920006C10Rik	2	0	1	0	0	0	0	0	1
	ENSMUSG00000017756	Slc12a7	2	1	0	0	0	1	0	0	0
	ENSMUSG00000017774	Myo1c	2	0	2	0	0	0	0	0	0
	ENSMUSG00000018379	Srsf1 / Sfrs1	2	1	1	0	0	0	0	0	0
	ENSMUSG00000018796	Acsl1	2	1	0	0	0	0	0	0	1
	ENSMUSG00000019907	Ppp1r12a	2	2	0	0	0	0	0	0	0
	ENSMUSG00000019942	Cdk1 / Cdc2a	2	0	1	0	0	0	0	0	1
	ENSMUSG00000020271	Fbxw11	2	0	0	0	0	0	0	0	2
	ENSMUSG00000020601	Trib2	2	2	0	0	0	0	0	0	0
	ENSMUSG00000021111	Papola	2	0	0	0	0	0	0	0	2
	ENSMUSG00000021686	Ap3b1	2	1	0	0	0	0	0	0	1
	ENSMUSG00000021816	Ppp3cb	2	1	0	0	0	0	0	0	1
	ENSMUSG00000022297	Fzd6	2	1	0	0	0	0	0	0	1
	ENSMUSG00000022309	Angpt1	2	0	0	0	0	0	0	0	2
	ENSMUSG00000022329	Stk3	2	1	0	0	0	0	0	0	1
	ENSMUSG00000022797	Tfrc	2	1	0	0	0	0	0	0	1
	ENSMUSG00000022800	Fyttd1	2	0	1	0	0	0	0	0	1
	ENSMUSG00000024601	Isoc1	2	1	0	0	0	0	0	0	1
	ENSMUSG00000026471	Mr1	2	0	1	0	0	0	0	0	1
	ENSMUSG00000027699	Ect2	2	0	1	0	0	0	0	0	1
	ENSMUSG00000027778	Ift80 / Wdr56	2	0	0	0	0	0	0	0	2
	ENSMUSG00000028955	Vamp3	2	0	0	0	0	0	0	0	2
	ENSMUSG00000029461	Fam168a / B930006L02Rik	2	1	1	0	0	0	0	0	0
	ENSMUSG00000030082	Sec61a1	2	1	0	0	0	0	0	0	1
	ENSMUSG00000030850	Ate1	2	0	1	0	0	0	0	0	1
	ENSMUSG00000031112	2610018G03Rik	2	0	0	0	0	0	0	0	2
	ENSMUSG00000031696	Vps35	2	0	1	0	0	0	0	0	1
	ENSMUSG00000035649	Zcchc7 / 4930572I07Rik	2	1	1	0	0	0	0	0	0
	ENSMUSG00000039031	Arhgap18	2	0	1	0	0	0	0	0	1
	ENSMUSG00000039219	Arid4b	2	0	1	0	0	0	0	0	1
	ENSMUSG00000040084	Bub1b	2	1	0	0	0	0	0	0	1
	ENSMUSG00000040152	Thbs1	2	1	0	0	0	0	0	0	1
	ENSMUSG00000041997	Tlk1	2	1	0	0	0	0	0	0	1
	ENSMUSG00000042460	C1galt1	2	1	0	0	0	0	0	0	1
	ENSMUSG00000050890	Pdik1l	2	0	1	0	0	0	0	0	1
	ENSMUSG00000056214	Pard6g	2	1	0	0	0	0	0	0	1
	ENSMUSG00000056342	Usp34	2	1	0	0	0	0	0	0	1
	ENSMUSG00000057522	Spop	2	1	1	0	0	0	0	0	0
	ENSMUSG00000058587	Tmod3	2	2	0	0	0	0	0	0	0
	ENSMUSG00000067586	S1pr3 / Edg3	2	1	0	0	0	0	0	0	1
	ENSMUSG00000001052	Sec24b	1	0	0	0	0	0	0	0	1
	ENSMUSG00000006740	Kif5b	1	0	0	0	0	0	0	0	1
	ENSMUSG00000012428	Steap4 / Tnfaip9	1	0	0	0	0	0	0	0	1
	ENSMUSG00000017466	Timp2	1	0	0	0	0	0	0	0	1
	ENSMUSG00000019820	Utrn	1	0	0	0	0	0	0	0	1
	ENSMUSG00000020097	Sgpl1	1	1	0	0	0	0	0	0	0
	ENSMUSG00000020592	Sdc1	1	1	0	0	0	0	0	0	0
	ENSMUSG00000020964	Sel1l / Sel1h	1	0	0	0	0	0	0	0	1
	ENSMUSG00000021156	Zmynd11	1	0	0	0	0	0	0	0	1
	ENSMUSG00000021890	Eaf1	1	1	0	0	0	0	0	0	0
	ENSMUSG00000022314	Rad21	1	0	0	0	0	0	0	0	1
	ENSMUSG00000022346	Myc	1	0	0	0	0	0	0	0	1
	ENSMUSG00000022680	Pdxdc1 / AA415817	1	1	0	0	0	0	0	0	0
	ENSMUSG00000025139	Tollip	1	0	0	0	0	0	0	0	1
	ENSMUSG00000025220	Mgea5	1	0	0	0	0	0	0	0	1
	ENSMUSG00000025860	Xiap/Birc4	1	0	0	0	0	0	0	0	1
	ENSMUSG00000027184	Caprin1 / Gpiap1	1	1	0	0	0	0	0	0	0
	ENSMUSG00000027193	Api5	1	1	0	0	0	0	0	0	0
	ENSMUSG00000027499	Pkia	1	0	0	0	0	1	0	0	0
	ENSMUSG00000027893	Ahcyl1	1	0	0	0	0	0	0	0	1
	ENSMUSG00000029186	Pi4k2b	1	0	0	0	0	0	0	0	1
	ENSMUSG00000029472	Anapc5	1	1	0	0	0	0	0	0	0
	ENSMUSG00000030275	Etnk1	1	1	0	0	0	0	0	0	0
	ENSMUSG00000030759	Far1 / Mlstd2	1	0	0	0	0	0	0	0	1
	ENSMUSG00000032006	Pdgfd	1	0	0	0	0	0	0	0	1
	ENSMUSG00000035455	Fignl1	1	0	0	0	0	0	0	0	1
	ENSMUSG00000035778	Ggta1	1	0	0	0	0	0	0	0	1
	ENSMUSG00000036676	Tmtc3 / B130008E12Rik	1	0	0	0	0	0	0	0	1
	ENSMUSG00000037762	Slc16a9	1	0	0	0	0	0	0	0	1
	ENSMUSG00000037902	Sirpa / Ptpns1	1	0	0	0	0	0	0	0	1
	ENSMUSG00000039899	Fgl2	1	0	1	0	0	0	0	0	0
	ENSMUSG00000040028	Elavl1	1	1	0	0	0	0	0	0	0
	ENSMUSG00000040297	AI848100	1	1	0	0	0	0	0	0	0
	ENSMUSG00000042506	Usp22	1	1	0	0	0	0	0	0	0
	ENSMUSG00000048490	Nrip1	1	0	1	0	0	0	0	0	0
	ENSMUSG00000050953	Gja1	1	1	0	0	0	0	0	0	0
	ENSMUSG00000051223	Bzw1	1	0	1	0	0	0	0	0	0
	ENSMUSG00000062604	Srpk2	1	0	1	0	0	0	0	0	0
	ENSMUSG00000062901	Klhl24 / 4930429H24Rik	1	1	0	0	0	0	0	0	0
	ENSMUSG00000062949	Atp11c	1	1	0	0	0	0	0	0	0
	ENSMUSG00000013089	Etv5	0	0	0	0	0	0	0	0	0
	ENSMUSG00000014077	1500003O03Rik	0	0	0	0	0	0	0	0	0
	ENSMUSG00000019877	Serinc1 / Tde2	0	0	0	0	0	0	0	0	0
	ENSMUSG00000021109	Hif1a	0	0	0	0	0	0	0	0	0
	ENSMUSG00000021360	Gcnt2	0	0	0	0	0	0	0	0	0
	ENSMUSG00000021549	Rasa1	0	0	0	0	0	0	0	0	0
	ENSMUSG00000021555	Naa35 / Mak10	0	0	0	0	0	0	0	0	0
	ENSMUSG00000021823	Vcl	0	0	0	0	0	0	0	0	0
	ENSMUSG00000022200	Golph3	0	0	0	0	0	0	0	0	0
	ENSMUSG00000024052	Lpin2	0	0	0	0	0	0	0	0	0
	ENSMUSG00000027162	Lin7c	0	0	0	0	0	0	0	0	0
	ENSMUSG00000027708	Dcun1d1/Tes3	0	0	0	0	0	0	0	0	0
	ENSMUSG00000028565	Nfia	0	0	0	0	0	0	0	0	0
	ENSMUSG00000028780	Sema3c	0	0	0	0	0	0	0	0	0
	ENSMUSG00000029287	Tgfbr3	0	0	0	0	0	0	0	0	0
	ENSMUSG00000030064	Frmd4b	0	0	0	0	0	0	0	0	0
	ENSMUSG00000030978	Rrm1	0	0	0	0	0	0	0	0	0
	ENSMUSG00000031714	Gab1	0	0	0	0	0	0	0	0	0
	ENSMUSG00000033557	Fam20b / C530043G21Rik	0	0	0	0	0	0	0	0	0
	ENSMUSG00000034349	Smc4 / Smc4l1	0	0	0	0	0	0	0	0	0
	ENSMUSG00000035967	Ddx26b / 6330505F04Rik	0	0	0	0	0	0	0	0	0
	ENSMUSG00000040170	Fmo2	0	0	0	0	0	0	0	0	0
	ENSMUSG00000040451	Sgms1 / Tmem23	0	0	0	0	0	0	0	0	0
	ENSMUSG00000049421	Zfp260	0	0	0	0	0	0	0	0	0
	ENSMUSG00000053702	Nebl	0	0	0	0	0	0	0	0	0
	ENSMUSG00000053897	Slc39a8	0	0	0	0	0	0	0	0	0
	ENSMUSG00000055531	Cpsf6	0	0	0	0	0	0	0	0	0
	ENSMUSG00000055737	Ghr	0	0	0	0	0	0	0	0	0
	ENSMUSG00000059588	Calcrl	0	0	0	0	0	0	0	0	0
	ENSMUSG00000060090	Rp2h	0	0	0	0	0	0	0	0	0
	ENSMUSG00000060510	Zfp266 / 5730601F06Rik	0	0	0	0	0	0	0	0	0
	ENSMUSG00000068744	Psrc1 / 5430413I02Rik	0	0	0	0	0	0	0	0	0
	Total count of cMyc binding sites		1093
	Regulated genes with cMyc binding motifs (8 out of 26 PWMs with p<0.05, found in site search of genes) for 233 up-regulated non-tumor transgenic genes = 198/233
Note: No ENSEMBL ID was found for 3 genes (1300007C21Rik / LOC433762, E430003D02Rik and Tm9sf3) in the up-regulated transgenic non-tumor data.
